# Supplementary material for: Integrated analysis of genome-wide association studies and 3D epigenomic characteristics reveal the BMP2 gene regulating loin muscle depth in Yorkshire pigs
Source: PLoS Genet. 2023 Jun 20;19(6):e1010820. doi: 10.1371/journal.pgen.1010820 (PMC10313041; doi:10.1371/journal.pgen.1010820)
Supplement: S1 Table — (XLS) [file pgen.1010820.s001.xls]

## Sheet: Table S2 Description of quantit
Title
Integrated analysis of genome-wide association studies and 3D epigenomic characteristics reveal the BMP2 gene regulating loin muscle depth in Yorkshire pigs
Authors
Yuanxin Miao#, Yunxia Zhao#, Siqi wan#, Quanshun Mei, Chuanke Fu, Xinyun Li, Shuhong Zhao, Xuewen Xu* & Tao Xiang *
#These authors contributed equally
* the corresponding author
Table S1 Description of gene information in the QTL region significantly associated with LMD
Ensembel Gene ID	Gene	Gene type	Transcript ID	location
ENSSSCG00000007052	FERMT1	Protein coding	ENSSSCT00000007723.3;ENSSSCT00000092038.1 ;ENSSSCT00000080807.1	Chromosome 17: 15,080,587-15,137,753
ENSSSCG00000043729		lncRNA	ENSSSCT00000087951.1	Chromosome 17: 15,149,331-15,154,291
ENSSSCG00000043546		lncRNA	ENSSSCT00000087713.2	Chromosome 17: 15,327,401-15,332,441
ENSSSCG00000039442	BMP2	Protein coding	ENSSSCT00000053530.2	Chromosome 17: 15,749,835-15,761,215
ENSSSCG00000052600		lncRNA	ENSSSCT00000100433.1	Chromosome 17: 15,827,134-15,832,047
ENSSSCG00000044805		lncRNA	ENSSSCT00000080144.1	Chromosome 17: 15,763,291-15,882,121
ENSSSCG00000044805		lncRNA	ENSSSCT00000081143.1	Chromosome 17: 15,879,282-15,947,590
ENSSSCG00000054123		lncRNA	ENSSSCT00000103361.1	Chromosome 17: 15,917,428-15,922,351
ENSSSCG00000025527	homologous gene of FABP3	Protein coding	ENSSSCT00000027232.2	Chromosome 17: 16,028,700-16,029,101
ENSSSCG00000059047		lncRNA	ENSSSCT00000105787.1	Chromosome 17: 16,703,883-16,710,673
ENSSSCG00000062527		lncRNA	ENSSSCT00000094650.1	Chromosome 17: 16,737,470-16,742,656
ENSSSCG00000027439	HAO1	Protein coding	ENSSSCT00000027927.4	Chromosome 17: 16,744,442-16,802,442
								last rib"
