# Supplementary material for: Integrated analysis of genome-wide association studies and 3D epigenomic characteristics reveal the BMP2 gene regulating loin muscle depth in Yorkshire pigs
Source: PLoS Genet. 2023 Jun 20;19(6):e1010820. doi: 10.1371/journal.pgen.1010820 (PMC10313041; doi:10.1371/journal.pgen.1010820)
Supplement: S2 Table — (XLS) [file pgen.1010820.s002.xls]

## Sheet: Table S2 Description of quantit
Title
Integrated analysis of genome-wide association studies and 3D epigenomic characteristics reveal the BMP2 gene regulating loin muscle depth in Yorkshire pigs
Authors
Yuanxin Miao#, Yunxia Zhao#, Siqi wan#, Quanshun Mei, Chuanke Fu, Xinyun Li, Shuhong Zhao, Xuewen Xu* & Tao Xiang *
#These authors contributed equally
* the corresponding author
Table S2 Description of quantitative traits loci (QTL) in the regions significantly associated with LMD
DataType	Abbreviation	QTLID	Trait Name	Chromosome:cM	Chromosome:bp	Breed	Trait Class>>Tytpe>>Trait|Ontology
QTL	WWT	QTL:5231	Body weight (weaning)	Chr.17: [0-100.8 cM]	Chr.17:435637-69701581 bp		Body weight (weaning)|VT:body mass|CMO:body weight"
QTL	WWT	QTL:5263	Body weight (weaning)	Chr.17: [0-31.6 cM]	Chr.17:435637-20053448 bp		Body weight (weaning)|VT:body mass|CMO:body weight"
QTL	TLR9	QTL:17628	Toll-like receptor 9 level	Chr.17: [0-48.6 cM]	Chr.17:435637-32082161 bp		Toll-like receptor 9 level|VT:toll-like receptor 9 protein amount"
QTL	pH	QTL:164854	pH 24 hr post mortem (ham)	Chr.17: 0.00 cM [0.00-0.00 cM]	Chr.17:14222845-16493377 bp		rs81232023; rs81232023; rs80948634pH 24 hr post mortem (ham)|PT:meat pH"
Association	MCOLOR-a	QTL:12069	Meat color-a	Chr.17: 11.8 cM [0-48.6 cM]	Chr.17:435637-32082161 bp		Meat color-a|PT:meat color redness"	Candidate: 100155697 (NCBIgene)
Association	pH	QTL:12070	pH 24 hr post-mortem (loin)	Chr.17: 11.8 cM [0-48.6 cM]	Chr.17:435637-32082161 bp		pH 24 hr post-mortem (loin)|PT:meat pH"	Candidate: 100155697 (NCBIgene)
Association	COOKL	QTL:12071	Cooking loss	Chr.17: 11.8 cM [0-48.6 cM]	Chr.17:435637-32082161 bp		Cooking loss|PT:meat water holding capacity"	Candidate: 100155697 (NCBIgene)
Association	DRIPL	QTL:12072	Drip loss	Chr.17: 11.8 cM [0-48.6 cM]	Chr.17:435637-32082161 bp		Drip loss|PT:meat water holding capacity"	Candidate: 100155697 (NCBIgene)
Association	THAWL	QTL:12073	Thawing loss	Chr.17: 11.8 cM [0-48.6 cM]	Chr.17:435637-32082161 bp		Thawing loss|PT:meat water holding capacity"	Candidate: 100155697 (NCBIgene)
Association	IMF	QTL:12074	Intramuscular fat content	Chr.17: 11.8 cM [0-48.6 cM]	Chr.17:435637-32082161 bp		Intramuscular fat content|VT:intramuscular adipose amount|PT:intramuscular fat content"	Candidate: 100155697 (NCBIgene)
Association	SHEAR	QTL:12075	Shear force	Chr.17: 11.8 cM [0-48.6 cM]	Chr.17:435637-32082161 bp		Shear force|PT:meat tenderness"	Candidate: 100155697 (NCBIgene)
QTL	SNEUT	QTL:5481	Segmented neutrophil number	Chr.17: 12.95 cM [0-32 cM]	Chr.17:435637-17147298 bp		Segmented neutrophil number|VT:neutrophil quantity|CMO:blood neutrophil count"
QTL	EOS	QTL:5486	Eosinophil number	Chr.17: 12.95 cM [0-32 cM]	Chr.17:435637-17147298 bp		Eosinophil number|VT:eosinophil quantity|CMO:blood eosinophil count"
QTL	CREAT	QTL:6368	Creatinine level	Chr.17: 12.95 cM [0-32 cM]	Chr.17:435637-17147298 bp		Creatinine level|VT:blood creatinine amount|CMO:serum creatinine level"
QTL	EOS	QTL:7522	Eosinophil number	Chr.17: 22 cM [0-32 cM]	Chr.17:435637-17147298 bp		Eosinophil number|VT:eosinophil quantity|CMO:blood eosinophil count"
QTL	ADG	QTL:1193	Average daily gain	Chr.17: 25.0 cM [17.3-32 cM]	Chr.17:8747668-17147298 bp		Average daily gain|VT:postnatal growth trait|CMO:average daily body weight gain"
QTL	EOS	QTL:7524	Eosinophil number	Chr.17: 26 cM [0-32 cM]	Chr.17:435637-17147298 bp		Eosinophil number|VT:eosinophil quantity|CMO:blood eosinophil count"
QTL	BFT	QTL:7531	Average backfat thickness	Chr.17: 29.7 cM [17.8-56.4 cM]	Chr.17:8194789-43234744 bp		Average backfat thickness|VT:subcutaneous adipose thickness|CMO:back fat thickness"
QTL	CRCL	QTL:1287	Carcass length	Chr.17: 30 cM [26.9-30.4 cM]	Chr.17:14639993-15899143 bp		Carcass length|PT:dressed carcass length|CMO:carcass length"
QTL	JUICE	QTL:134	Juiciness score	Chr.17: 30.4 cM [17.8-42.7 cM]	Chr.17:8194789-20489451 bp		Juiciness score|PT:meat juiciness"
QTL	EARWT	QTL:8881	Ear weight	Chr.17: 42.1 cM [26.9-63.4 cM]	Chr.17:14639993-48731060 bp		Ear weight|VT:outer ear size trait"
QTL	MELAN	QTL:7591	Melanoma susceptibility	Chr.17: 44.8 cM [40.6-21.4 cM]	Chr.17:12705311-24629625 bp		Melanoma susceptibility|CMO:disease process measurement"
QTL	EARWT	QTL:8882	Ear weight	Chr.17: 48.4 cM [26.9-63.4 cM]	Chr.17:14639993-48731060 bp		Ear weight|VT:outer ear size trait"
QTL	MCHC	QTL:15065	Mean corpuscular hemoglobin concentration	Chr.17: 52.6 cM [17.8-56.4 cM]	Chr.17:8194789-43234744 bp		Mean corpuscular hemoglobin concentration|CMO:mean corpuscular hemoglobin concentration"
QTL	APSUS	QTL:37564	Actinobacillus pleuropneumoniae susceptibility	Chr.17: 7.2 cM [3.1 - 93 cM]	Chr.17:4082851-64462043 bp		Actinobacillus pleuropneumoniae susceptibility|CMO:disease process measurement"
QTL	APSUS	QTL:37575	Actinobacillus pleuropneumoniae susceptibility	Chr.17: 7.2 cM [4.1 - 94 cM]	Chr.17:4609122-66928144 bp		Actinobacillus pleuropneumoniae susceptibility|CMO:disease process measurement"
QTL	HAPT	QTL:9656	Haptoglobin concentration	Chr.17: 9.5 cM [0-48.6 cM]	Chr.17:435637-32082161 bp		Haptoglobin concentration|VT:blood haptoglobin amount|CMO:blood haptoglobin level"
QTL	LRIBF	QTL:12538	Backfat at last rib	Chr.17: 90 cM [30 cM]	Chr.17:435637-19243638 bp		Backfat at last rib|VT:subcutaneous adipose thickness|CMO:back fat thickness	last rib"
