# Supplementary material for: Integrated analysis of genome-wide association studies and 3D epigenomic characteristics reveal the BMP2 gene regulating loin muscle depth in Yorkshire pigs
Source: PLoS Genet. 2023 Jun 20;19(6):e1010820. doi: 10.1371/journal.pgen.1010820 (PMC10313041; doi:10.1371/journal.pgen.1010820)
Supplement: S3 Table — (XLS) [file pgen.1010820.s003.xls]

## Sheet: Table S2 Description of quantit
Title
Integrated analysis of genome-wide association studies and 3D epigenomic characteristics reveal the BMP2 gene regulating loin muscle depth in Yorkshire pigs
Authors
Yuanxin Miao#, Yunxia Zhao#, Siqi wan#, Quanshun Mei, Chuanke Fu, Xinyun Li, Shuhong Zhao, Xuewen Xu* & Tao Xiang *
#These authors contributed equally
* the corresponding author
Table S3 Summary of results for linkage disequilibrium and linkage analysis (LDLA)
LRT_value	p_value	SNP_name	SNP_Pos
37.5678	9.35512	WU_10.2_17_17075196	15689085
37.2546	9.28539	INRA0052808	15896846
37.1487	9.2618	WU_10.2_17_17013787	15710331
36.9791	9.22402	WU_10.2_17_17515222	15863654
36.0074	9.00751	INRA0052780	15659761
35.8013	8.96158	WU_10.2_17_17386420	15734925
35.4838	8.8908	WU_10.2_17_17479009	15827454
34.5219	8.67625	WU_10.2_17_17145778	15629505
32.9465	8.32454	MARC0112426	15755711
32.9465	8.32454	MARC0074172	15768175
30.8327	7.85191	ALGA0093437	15401211
30.676	7.81686	ALGA0093440	15421803
30.4262	7.76094	WU_10.2_17_16951872	15534531
30.3575	7.74554	WU_10.2_17_16861730	15492508
30.3575	7.74554	WU_10.2_17_16896163	15518001
29.5382	7.56205	ALGA0093442	15442526
29.2395	7.4951	ASGA0075556	16422085
28.7894	7.39419	MARC0056509	15256934
28.5278	7.33554	WU_10.2_17_18463615	16501421
28.4202	7.31139	INRA0052828	16461796
27.9043	7.19564	ALGA0093449	15919300
27.3391	7.06874	DRGA0016582	15949323
27.2603	7.05104	17_17657093	15985305
26.5399	6.88915	ALGA0114069	16661414
26.4942	6.87888	MARC0013253	15995802
26.3691	6.85076	WU_10.2_17_18583086	16570884
26.0875	6.78742	WU_10.2_17_17623956	16009648
25.8726	6.73908	ALGA0114592	16583826
25.6319	6.68492	ASGA0075536	15196027
25.5952	6.67666	WU_10.2_17_18818236	16749957					last rib"
25.5175	6.65918	WU_10.2_17_18761886	16693614
25.078	6.56021	WU_10.2_17_16312274	15055470
24.8534	6.50963	MARC0028591	16634316
24.2848	6.38146	INRA0052824	16340383
23.8883	6.29205	WU_10.2_17_18300615	16401737
23.883	6.29086	WU_10.2_17_15920673	14814205
23.153	6.12608	H3GA0047970	16370308
23.1	6.1141	WU_10.2_17_18133970	16349930
22.6305	6.00801	WU_10.2_17_17763080	16059255
22.6305	6.00801	WU_10.2_17_17804821	16100942
22.4436	5.96577	WU_10.2_17_15870996	14764480
22.3744	5.9501	WU_10.2_17_15865926	14757868
21.5954	5.77383	WU_10.2_17_15792357	14642640
21.5724	5.76863	WU_10.2_17_15712448	14734253
21.1634	5.67598	WU_10.2_17_18106530	16312580
20.4295	5.50957	WU_10.2_17_18040810	16262725
20.4295	5.50957	ALGA0093461	16279385
20.0231	5.41731	WU_10.2_17_17981232	16253154
19.714	5.34708	WU_10.2_17_19105831	17044687
17.5222	4.84776	WU_10.2_17_19036154	16971765
16.6972	4.65911	ASGA0075436	12416997
16.477	4.60869	WU_10.2_17_19224865	17162530
16.3118	4.57083	WU_10.2_17_13802329	13032142
16.0294	4.50608	ALGA0093494	17194880
15.9979	4.49886	WU_10.2_17_19525988	17344764
15.9979	4.49886	ALGA0093516	17353276
15.9979	4.49886	ALGA0093511	17413225
15.9887	4.49675	ALGA0093528	17466118
15.8284	4.45996	ALGA0093522	17431968
15.7737	4.44741	WU_10.2_17_18856897	16788523
15.7201	4.43511	MARC0056617	17486825
15.6229	4.41278	ALGA0093531	17516839
15.6192	4.41193	CASI0009552	17503748
15.5911	4.40547	WU_10.2_17_18926159	16860695
15.5185	4.38879	DRGA0016597	17215846
15.4263	4.36761	MARC0078025	13083504
15.4263	4.36761	WU_10.2_17_13882944	13101993
15.3811	4.35723	ALGA0093478	16919581
15.2171	4.31953	WU_10.2_17_19444881	17343404
15.1162	4.29631	DRGA0016598	17258153
15.0013	4.26987	17_13447160	12766674
14.8429	4.23341	WU_10.2_17_19796001	17591773
14.8143	4.22683	ASGA0075505	13216312
14.8143	4.22683	DRGA0016566	13237826
14.7546	4.21307	MARC0027977	17667594
14.7226	4.20572	H3GA0047920	12876868
14.7226	4.20572	WU_10.2_17_13334561	12878420
14.6987	4.2002	ALGA0093342	13284551
14.6987	4.2002	ASGA0075502	13291284
14.6853	4.19712	WU_10.2_17_19763129	17558892
14.5678	4.17004	INRA0052888	17740562
14.5361	4.16272	H3GA0047989	17680444
14.3301	4.11522	ALGA0093331	12789124
13.9737	4.03296	WU_10.2_17_13384510	12828737
13.6423	3.95634	H3GA0047994	17774061
12.774	3.75514	WU_10.2_17_15309665	14317920
12.774	3.75514	WU_10.2_17_15382119	14338225
12.608	3.71659	WU_10.2_17_15541777	14518788
11.9068	3.55339	WU_10.2_17_2524688	2619190
11.9068	3.55339	WU_10.2_17_2547792	2642158
11.6411	3.4914	WU_10.2_17_9948917	12231242
11.6392	3.49096	WU_10.2_17_10016145	12290972
11.6392	3.49096	ASGA0075438	12314493
11.6368	3.4904	MARC0073651	12267480
11.5741	3.47574	H3GA0047620	2580356
11.0017	3.34185	WU_10.2_17_20248085	18032557
11	3.34145	WU_10.2_17_2592359	2686699
10.916	3.32176	WU_10.2_17_2616418	2710698
10.7094	3.27331	WU_10.2_17_9464267	8589794
10.6123	3.2505	H3GA0047778	11339512
10.5733	3.24135	WU_10.2_17_20243418	18037224
10.5733	3.24135	ALGA0093570	18039052
10.4413	3.21031	ALGA0093066	11269536
10.4053	3.20186	WU_10.2_17_16364501	8702081
10.3896	3.19816	DRGA0016604	18070486
10.2711	3.17028	MARC0034687	8573181
10.2477	3.16477	ALGA0093074	11374094
10.219	3.15802	WU_10.2_17_3103780	3125717
10.1623	3.14465	M1GA0021598	11211527
10.0582	3.12013	MARC0096794	11245043
10.0202	3.11117	H3GA0048002	18138574
10.008	3.10829	ASGA0075615	18117254
10.0055	3.10769	WU_10.2_17_2656396	2750684
10.0055	3.10769	ALGA0092657	2770605
10.0055	3.10769	WU_10.2_17_2679834	2774389
9.92406	3.08849	ASGA0075300	11661687
9.88938	3.08031	WU_10.2_17_3329329	3234887
9.85777	3.07285	MARC0063455	11432433
9.85777	3.07285	ASGA0075278	11451416
9.83839	3.06827	ALGA0092677	3170390
9.83306	3.06701	WU_10.2_17_11103924	9739603
9.7565	3.04893	WU_10.2_17_3367575	3273087
9.6971	3.03489	WU_10.2_17_3072334	3044950
9.6971	3.03489	WU_10.2_17_3080506	3053002
9.68483	3.03199	ALGA0093072	11228991
9.66624	3.0276	ASGA0075678	19225825
9.6318	3.01946	ALGA0092674	2986144
9.59958	3.01184	WU_10.2_17_11112492	9748258
9.59958	3.01184	WU_10.2_17_11149788	9785475
9.59958	3.01184	MARC0071223	9817227
9.5844	3.00825	WU_10.2_17_12854380	11534620
9.56481	3.00361	MARC0030380	12149145
9.56481	3.00361	ASGA0075444	12196160
9.55288	3.00079	WU_10.2_17_9746718	12078075
9.53506	2.99658	ASGA0075681	19248462
9.49722	2.98762	WU_10.2_17_2784259	2831267
9.4749	2.98234	H3GA0047915	12045367
9.39069	2.96239	ALGA0103055	14252013
9.33123	2.94831	ALGA0092682	3077120
9.30915	2.94307	MARC0086531	2955426
9.2938	2.93943	ALGA0092738	3718815
9.25545	2.93034	WU_10.2_17_15070069	14089858
9.25249	2.92964	ASGA0075006	2861502
9.25249	2.92964	ASGA0075017	2890084
9.20522	2.91843	ASGA0020906	2410515
9.20104	2.91743	WU_10.2_17_2949714	3034251
9.11481	2.89697	H3GA0047628	3013297
9.06834	2.88593	WU_10.2_17_10917028	9257109
8.99848	2.86934	WU_10.2_17_2379619	2477049
8.98506	2.86615	WU_10.2_17_2409600	2506960
8.98506	2.86615	WU_10.2_17_2434592	2531799
8.92817	2.85262	H3GA0056000	12203390
8.90456	2.84701	WU_10.2_17_15182006	14191868
8.85192	2.83449	WU_10.2_17_8626878	7748051
8.81536	2.82579	WU_10.2_17_3935342	3693093
8.79973	2.82207	ALGA0092621	2158541
8.79973	2.82207	WU_10.2_17_2074885	2219829
8.79243	2.82033	WU_10.2_17_3907409	3683739
8.76938	2.81484	ASGA0075194	7705303
8.73659	2.80703	SIRI0001248	2446954
8.73659	2.80703	WU_10.2_4_100285129	2448322
8.71571	2.80206	ASGA0104419	45290927
8.71311	2.80144	MARC0028327	26936069
8.71311	2.80144	ASGA0075977	26941539
8.71311	2.80144	H3GA0048238	27001870
8.71311	2.80144	ASGA0075984	27022887
8.71311	2.80144	17_30601954	27054085
8.71311	2.80144	WU_10.2_17_30630696	27082821
8.70602	2.79975	WU_10.2_17_50503419	45340173
8.70451	2.79939	MARC0044482	9270855
8.69204	2.79642	ALGA0095310	45100436
8.67233	2.79172	WU_10.2_17_2109978	2254601
8.65677	2.78802	ASGA0075201	7867591
8.59174	2.77251	ASGA0075033	3294181
8.58653	2.77127	WU_10.2_17_2202762	2346395
8.58303	2.77043	ASGA0074980	1971412
8.564	2.76589	ALGA0104701	7658710
8.564	2.76589	WU_10.2_17_8567048	7688271
8.56302	2.76566	ALGA0092714	3408587
8.54569	2.76153	MARC0113714	3483618
8.51852	2.75504	WU_10.2_17_1719745	1990647
8.48819	2.7478	WU_10.2_17_12471976	10991716
8.48819	2.7478	DRGA0016543	11032782
8.48534	2.74712	WU_10.2_17_3628329	3506774
8.48029	2.74592	MARC0074900	7959284
8.44278	2.73696	ASGA0020907	2375673
8.4383	2.73589	MARC0016953	11485937
8.43416	2.7349	WU_10.2_17_30108625	26618949
8.43416	2.7349	MARC0001311	26677803
8.42823	2.73349	DRGA0016488	3429594
8.42149	2.73188	ASGA0102216	11756840
8.37395	2.72052	ASGA0075303	11689900
8.36871	2.71927	ALGA0093616	18543305
8.36692	2.71884	ALGA0092614	2081816
8.36317	2.71794	WU_10.2_17_12591744	11788424
8.32915	2.70981	ASGA0075970	26901869
8.32915	2.70981	BGIS0000777	26793875
8.32915	2.70981	WU_10.2_17_30319922	26831313
8.32915	2.70981	MARC0010355	26867252
8.27327	2.69645	ALGA0093187	9900064
8.23233	2.68665	ASGA0075963	26711723
8.23233	2.68665	ALGA0094042	26730811
8.23083	2.6863	DRGA0016457	2069130
8.22194	2.68417	H3GA0047637	3360001
8.20925	2.68113	SIRI0000312	18910836
8.20006	2.67893	WU_10.2_17_3434809	3335446
8.0973	2.65432	WU_10.2_17_50670645	45505827
8.0973	2.65432	MARC0016232	45529729
8.08322	2.65095	SIRI0000310	18911016
8.08322	2.65095	ASGA0090482	18923873
8.06669	2.64698	WU_10.2_17_10852755	9306413
8.06051	2.6455	WU_10.2_17_21586074	19085826
8.01111	2.63366	ASGA0075212	7982770
7.99578	2.62998	WU_10.2_17_3704538	3557919
7.987	2.62788	WU_10.2_17_12656901	11723721
7.98345	2.62703	ASGA0074982	2035791
7.94187	2.61705	ALGA0092745	3748408
7.92344	2.61263	WU_10.2_17_1821384	2027657
7.87529	2.60106	WU_10.2_17_3728206	3587805
7.85173	2.59541	ASGA0095765	7436131
7.84711	2.5943	WU_10.2_17_21638841	19055550
7.83956	2.59248	INRA0052303	1486143
7.76911	2.57555	WU_10.2_17_8172803	7310191
7.73479	2.5673	WU_10.2_17_8262437	7381488
7.71859	2.5634	WU_10.2_17_21482853	19009141
7.69154	2.55689	ALGA0095327	45593360
7.68014	2.55415	WU_10.2_17_1394322	1596260
7.67861	2.55378	ASGA0075185	7366042
7.62635	2.5412	WU_10.2_17_1357790	1560239
7.62009	2.53969	WU_10.2_17_1851007	1956407
7.61267	2.5379	INRA0054046	45617105
7.59097	2.53268	WU_10.2_17_50945734	45731156
7.52312	2.51633	DRGA0016445	1541165
7.51694	2.51484	WU_10.2_17_1240476	1440966
7.49904	2.51052	ALGA0110877	18960148
7.47556	2.50486	WU_10.2_17_8401304	7523628
7.43535	2.49516	WU_10.2_17_30708300	27161975
7.38475	2.48294	ALGA0092581	1703513
7.3678	2.47885	DRGA0016673	26425740
7.3678	2.47885	WU_10.2_17_29921094	26449364
7.3678	2.47885	WU_10.2_17_29998111	26509475
7.36735	2.47874	WU_10.2_17_8355460	7477978
7.35147	2.4749	ASGA0074951	1357563
7.3239	2.46824	WU_10.2_17_8424427	7546880
7.3032	2.46324	WU_10.2_17_20584602	18213082
7.30219	2.463	WU_10.2_17_8464162	7585689
7.26132	2.45311	ALGA0092584	1734092
7.13219	2.42187	M1GA0022112	45741707
7.11945	2.41878	WU_10.2_17_1567203	1797169
7.09514	2.41289	ALGA0092552	1302445
7.08694	2.4109	WU_10.2_17_50125390	44938892
6.99412	2.38839	H3GA0048628	33154240
6.99412	2.38839	17_37555815	33178620
6.98257	2.38559	ASGA0076518	33300007
6.95593	2.37913	WU_10.2_17_30746550	27200968
6.95593	2.37913	WU_10.2_17_30794808	27223478
6.95593	2.37913	M1GA0021726	27272162
6.94127	2.37557	ALGA0111516	18903259
6.92906	2.3726	ALGA0094561	33270100
6.89914	2.36534	WU_10.2_17_1434901	1636763
6.81898	2.34585	MARC0072314	1882296
6.75831	2.33109	ALGA0095309	44987586
6.73955	2.32653	WU_10.2_17_50245086	45074560
6.73505	2.32543	WU_10.2_17_50828075	45663961
6.68212	2.31254	WU_10.2_17_50171754	44985372
6.64377	2.30319	WU_10.2_17_14418316	13625775
6.63654	2.30143	ALGA0094542	33044563
6.6286	2.29949	M1GA0021900	32932811
6.62624	2.29892	ASGA0075693	19618211
6.58175	2.28807	MARC0026849	10813115
6.54965	2.28024	ASGA0092777	1791135
6.48235	2.2638	WU_10.2_17_11372554	9942429
6.43341	2.25184	H3GA0048637	33321951
6.42211	2.24907	INRA0053329	27307914
6.40625	2.2452	WU_10.2_17_1697296	1935638
6.36159	2.23427	WU_10.2_17_48295280	42998719
6.36159	2.23427	ASGA0094610	43011191
6.36159	2.23427	WU_10.2_17_48345362	43048775
6.35543	2.23276	ALGA0095311	45041971
6.32951	2.22641	17_37432113	32974313
6.32387	2.22503	WU_10.2_17_30925000	27342984
6.31691	2.22333	ALGA0094522	33028967
6.30461	2.22032	ALGA0094080	27371093
6.2833	2.21509	ALGA0122725	19402351
6.24117	2.20477	H3GA0048198	26337314
6.24117	2.20477	ASGA0075923	26396683
6.24117	2.20477	ASGA0075935	26404193
6.19532	2.19352	ALGA0093615	18518652
6.19032	2.19229	DIAS0004236	19358832
6.19032	2.19229	H3GA0048038	19391238
6.17289	2.18801	ALGA0093183	10037953
6.165	2.18608	WU_10.2_17_9041023	8162613
6.165	2.18608	WU_10.2_17_9088702	8213439
6.13485	2.17867	WU_10.2_17_37287773	32916857
6.12022	2.17508	WU_10.2_17_35358233	18881934
6.10631	2.17166	ALGA0094114	27748357
6.09089	2.16787	WU_10.2_17_14828544	13862854
6.07323	2.16353	M1GA0021881	32696240
6.07323	2.16353	H3GA0048581	32748043
6.0716	2.16313	ASGA0076027	27724766
6.04245	2.15596	ASGA0075686	19407489
6.03359	2.15378	H3GA0056127	27529531
5.99442	2.14414	H3GA0049077	43173340
5.9938	2.14399	WU_10.2_17_48391329	43094726
5.97227	2.13869	WU_10.2_17_20759841	18391926
5.929	2.12803	H3GA0056553	27525843
5.92672	2.12747	WU_10.2_17_31299011	27790634
5.92672	2.12747	WU_10.2_17_31703262	27809750
5.88402	2.11694	ASGA0089601	13979035
5.88402	2.11694	WU_10.2_17_15042051	14013396
5.8002	2.09625	INRA0052729	13829547
5.75037	2.08394	ALGA0093636	18846724
5.72478	2.07761	ASGA0075374	10098409
5.72478	2.07761	MARC0083915	10123576
5.72478	2.07761	MARC0056917	10156581
5.69382	2.06995	ALGA0093608	18477322
5.63427	2.0552	ASGA0076016	27695073
5.63173	2.05458	ALGA0093629	18786099
5.59793	2.0462	H3GA0048589	32836412
5.59543	2.04558	WU_10.2_17_29814432	26269281
5.5807	2.04193	WU_10.2_17_20797173	18429371
5.53176	2.02979	WU_10.2_17_12094562	10658794
5.52608	2.02837	WU_10.2_17_8040264	7205722
5.50205	2.02241	H3GA0048595	32876461
5.50001	2.0219	MARC0038923	13377435
5.45401	2.01047	WU_10.2_17_21015201	18647328
5.43326	2.00531	ALGA0093017	8087662
5.41096	1.99977	ALGA0093995	26149944
5.39867	1.99671	DIAS0004607	32663635
5.3842	1.99311	H3GA0048042	19474175
5.36261	1.98773	WU_10.2_17_51995473	46567396
5.26811	1.96418	WU_10.2_17_51343871	45941624
5.25642	1.96126	WU_10.2_17_8938160	8058444
5.22665	1.95383	MARC0091816	18565073
5.21105	1.94993	H3GA0047937	13692477
5.16679	1.93887	ALGA0093647	19534778
5.11208	1.92519	WU_10.2_17_14580447	13779206
5.08003	1.91716	ASGA0075659	18581020
5.07898	1.9169	ALGA0123867	13717308
5.07313	1.91543	ALGA0093131	10770844
5.05689	1.91136	ALGA0095357	46036743
5.04151	1.90751	ASGA0098668	8134331
5.02227	1.90268	ALGA0094068	27470832
5.0014	1.89745	ALGA0109778	27566025
4.98959	1.89449	ALGA0095368	46223295
4.98411	1.89311	ASGA0075715	20501080
4.9743	1.89065	ASGA0077203	46196629
4.97053	1.8897	ASGA0075052	3804899
4.97053	1.8897	ALGA0092753	3816514
4.95515	1.88584	WU_10.2_17_48537476	43246597
4.93071	1.8797	ALGA0095241	43212985
4.91983	1.87696	WU_10.2_17_11335281	9979665
4.88448	1.86807	ASGA0077181	46138249
4.87931	1.86677	H3GA0049138	46154057
4.87505	1.8657	ASGA0075379	10005127
4.8665	1.86355	WU_10.2_17_51618219	46180979
4.86412	1.86295	WU_10.2_17_8086175	7253955
4.84783	1.85885	ASGA0075230	8416073
4.80135	1.84714	ASGA0104816	46505820
4.79209	1.84481	ALGA0093683	20175249
4.76725	1.83854	ALGA0094007	26246462
4.74135	1.832	ASGA0075226	8379922
4.73068	1.82931	H3GA0048196	26306924
4.7304	1.82924	MARC0075481	27615353
4.72089	1.82684	H3GA0048065	20221235
4.69336	1.81988	WU_10.2_17_22897987	20325088
4.68867	1.8187	WU_10.2_17_9155951	8284657
4.68623	1.81808	WU_10.2_17_9264766	8391104
4.65906	1.81121	WU_10.2_17_29076590	25662970
4.65719	1.81074	ALGA0092775	4123609
4.65615	1.81048	MARC0064819	25303125
4.64278	1.80709	ASGA0093216	27565225
4.54418	1.78211	ALGA0093958	25668272
4.50589	1.77239	ALGA0092525	1066109
4.49761	1.77029	H3GA0048569	32556741
4.48253	1.76646	M1GA0021701	25956169
4.47876	1.7655	ALGA0094001	26212953
4.47003	1.76328	WU_10.2_17_788623	960485
4.46772	1.7627	MARC0069703	25378015
4.46695	1.7625	ASGA0075903	26077336
4.46695	1.7625	ALGA0093992	26121292
4.46328	1.76157	WU_10.2_17_613397	979110
4.46328	1.76157	MARC0110401	996882
4.46328	1.76157	WU_10.2_17_888612	1060672
4.45047	1.75831	ASGA0075899	25918753
4.44383	1.75662	H3GA0048573	32581943
4.41827	1.75012	H3GA0048195	26229559
4.41216	1.74856	H3GA0048555	32441577
4.4054	1.74684	ALGA0094453	32289355
4.39624	1.74451	MARC0101645	3969443
4.39624	1.74451	ALGA0092770	4018290
4.39624	1.74451	WU_10.2_17_4314610	4061949
4.37219	1.73838	MARC0016125	31981950
4.36017	1.73532	WU_10.2_17_51785627	46346819
4.36017	1.73532	ALGA0095407	46372867
4.36017	1.73532	M1GA0022132	46449192
4.33886	1.72988	INRA0053268	25823521
4.33682	1.72936	ALGA0093963	25858599
4.33682	1.72936	ASGA0075894	25880503
4.31481	1.72374	WU_10.2_17_11698608	10405310
4.31481	1.72374	ASGA0075356	10459639
4.31003	1.72253	WU_10.2_17_4396914	4139686
4.31003	1.72253	WU_10.2_17_4468083	4182741
4.31003	1.72253	MARC0001120	4193372
4.24266	1.70531	H3GA0048540	32044984
4.23123	1.70238	M1GA0021866	32512650
4.2073	1.69626	WU_10.2_17_36281149	31948977
4.18747	1.69118	ALGA0111568	27581366
4.17626	1.68831	WU_10.2_17_51307372	45905166
4.1586	1.68378	H3GA0048550	32323705
4.1586	1.68378	H3GA0048552	32368516
4.15314	1.68238	ASGA0076378	32059577
4.14853	1.6812	ALGA0107927	31916094
4.12604	1.67543	MARC0000063	10359370
4.01154	1.64599	MARC0067113	32254209
4.00553	1.64444	ASGA0075884	25454088
4.00398	1.64404	MARC0021764	8468654
4.00398	1.64404	WU_10.2_17_9356778	8482542
4.00101	1.64328	ALGA0094462	32389053
3.97703	1.63709	ASGA0076384	32105329
3.97663	1.63699	H3GA0048545	32241016
3.95846	1.63231	MARC0061426	1135063
3.95846	1.63231	WU_10.2_17_1001798	1152272
3.95846	1.63231	WU_10.2_17_1038744	1155139
3.95547	1.63153	MARC0013855	1244771
3.90214	1.61776	INRA0052276	1177941
3.87656	1.61115	ALGA0106360	10247857
3.87656	1.61115	ASGA0103482	10284324
3.8758	1.61095	ALGA0093686	20291072
3.87534	1.61083	MARC0057018	3881778
3.79288	1.58947	ALGA0094423	31679068
3.77259	1.5842	WU_10.2_17_4199456	3947416
3.72923	1.57294	MARC0115029	31867849
3.7088	1.56762	WU_10.2_17_36162646	31821675
3.70867	1.56759	WU_10.2_17_55622824	49483805
3.70867	1.56759	M1GA0022186	49527420
3.64555	1.55115	WU_10.2_17_48172269	42732070
3.64555	1.55115	WU_10.2_17_48216149	42763368
3.64005	1.54971	WU_10.2_17_27783524	24682247
3.62979	1.54703	WU_10.2_17_28012052	24816222
3.57201	1.53194	ASGA0075368	10563809
3.56519	1.53016	MARC0041319	25527820
3.55951	1.52867	ASGA0075849	24630531
3.55951	1.52867	H3GA0048148	24668414
3.5148	1.51696	DRGA0016627	20677863
3.44368	1.4983	WU_10.2_17_28954099	25646078
3.41847	1.49167	ALGA0093900	24609494
3.38851	1.48378	MARC0048297	20027256
3.38734	1.48347	ALGA0095510	48234481
3.34346	1.4719	H3GA0048059	20037876
3.34346	1.4719	ALGA0093681	20084543
3.34346	1.4719	MARC0094545	20118445
3.33971	1.47091	ALGA0093699	20819496
3.28489	1.45643	ALGA0094427	31678074
3.27355	1.45342	DRGA0016669	24960133
3.27063	1.45265	DRGA0016667	24914205
3.26041	1.44995	MARC0004304	25076286
3.24709	1.44642	WU_10.2_17_55869837	49641470
3.24709	1.44642	WU_10.2_17_55842534	49668595
3.2058	1.43547	ASGA0075077	4717695
3.12728	1.41458	WU_10.2_17_5224176	4829938
3.11472	1.41124	ALGA0093677	19980882
3.08849	1.40424	ALGA0110656	4872377
3.07313	1.40014	DIAS0004181	43409103
3.04644	1.393	WU_10.2_17_5245538	4851133
3.03645	1.39033	ASGA0077113	43520685
3.02552	1.38741	MARC0019119	3899209
2.97351	1.37346	ASGA0077323	48161017
2.96716	1.37176	17_35253807	31103123
2.91766	1.35845	INRA0053606	31599336
2.91506	1.35775	ALGA0093905	24527794
2.90591	1.35529	WU_10.2_17_5301556	4907267
2.88101	1.34858	WU_10.2_17_48901335	43501349
2.88101	1.34858	ALGA0106200	43504954
2.85784	1.34233	MARC0015777	43437293
2.82813	1.3343	INRA0053234	25100282
2.82813	1.3343	WU_10.2_17_28368554	25128810
2.73829	1.30994	WU_10.2_17_23149175	20560726
2.6827	1.29481	MARC0016237	25280328
2.62711	1.27962	H3GA0049097	43445470
2.59911	1.27195	ASGA0102680	45858797
2.59844	1.27177	WU_10.2_17_35161740	31194558
2.59844	1.27177	WU_10.2_17_35122724	31231990
2.59844	1.27177	ALGA0094407	31269304
2.59757	1.27153	WU_10.2_17_48087955	42631666
2.59503	1.27084	ALGA0094408	31478463
2.58407	1.26783	ALGA0093942	25234979
2.55361	1.25947	WU_10.2_17_5093088	4699290
2.55073	1.25868	WU_10.2_17_48001451	42500272
2.53714	1.25494	WU_10.2_17_28501503	25193567
2.48357	1.24018	ALGA0094409	31282450
2.48029	1.23927	ALGA0094412	31335919
2.48029	1.23927	MARC0072636	31418864
2.4584	1.23322	WU_10.2_17_49209725	43815868
2.4584	1.23322	WU_10.2_17_49231242	43837389
2.44383	1.22919	WU_10.2_17_49155253	43761371
2.40659	1.21887	WU_10.2_17_49065188	43706866
2.39722	1.21627	WU_10.2_17_49111131	43716164
2.38775	1.21364	WU_10.2_17_23223974	20635925
2.36566	1.2075	MARC0003742	47409236
2.36465	1.20722	17_35195474	31161133
2.33986	1.20031	MARC0018822	43892841
2.32831	1.19709	ALGA0095529	48407958
2.32497	1.19616	ALGA0095491	48086237
2.30619	1.19091	H3GA0049102	43575213
2.2741	1.18193	WU_10.2_17_27402430	24299132
2.27116	1.18111	H3GA0049300	49468024
2.23893	1.17207	WU_10.2_17_49274453	43880230
2.22984	1.16952	MARC0071280	47471494
2.22484	1.16811	MARC0022439	43860029
2.21145	1.16434	ASGA0091602	44663280
2.21049	1.16407	ALGA0095523	48380503
2.17781	1.15486	WU_10.2_17_48066703	42675970
2.125	1.13992	WU_10.2_17_49027305	43640342
2.11838	1.13805	INRA0052898	17910278
2.11838	1.13805	WU_10.2_17_20093044	17919767
2.11838	1.13805	INRA0052906	17954922
2.11135	1.13605	ALGA0093872	24120757
2.11135	1.13605	WU_10.2_17_27248501	24145325
2.11135	1.13605	MARC0091571	24170913
2.11135	1.13605	ASGA0075832	24191596
2.0999	1.1328	WU_10.2_17_4770463	4475273
2.0999	1.1328	WU_10.2_17_4790328	4494828
2.09687	1.13194	DRGA0016506	6122764
2.05291	1.11943	WU_10.2_17_20280214	18000463
2.05058	1.11876	ALGA0093664	19791212
2.05058	1.11876	ASGA0075704	19823783
2.05058	1.11876	ALGA0093671	19856612
2.04916	1.11836	WU_10.2_17_49637852	44128793
2.04916	1.11836	WU_10.2_17_49615051	44151595
2.04916	1.11836	WU_10.2_17_49569073	44262253
2.0432	1.11666	ALGA0103326	43686879
2.01816	1.1095	ALGA0092836	5013675
2.01705	1.10919	ALGA0094403	30711216
2.01209	1.10777	WU_10.2_17_49512799	44058583
2.00716	1.10635	ASGA0075694	19679617
2.00716	1.10635	ASGA0075696	19708155
2.00716	1.10635	ASGA0075699	19746778
1.98716	1.10062	WU_10.2_17_55566952	49581659
1.98716	1.10062	WU_10.2_17_55586704	49602351
1.98517	1.10005	ASGA0077119	43615102
1.98085	1.09881	ALGA0108402	44004956
1.95151	1.09038	WU_10.2_17_4744205	4449017
1.93087	1.08443	WU_10.2_17_54072623	48427404
1.88106	1.07004	WU_10.2_17_52913304	47388495
1.87343	1.06782	ASGA0077384	49174047
1.87053	1.06698	WU_10.2_17_50091735	44881532
1.83543	1.05678	WU_10.2_17_53691100	48045031
1.82439	1.05357	WU_10.2_17_7537515	6744187
1.82414	1.05349	ASGA0077309	47962206
1.81009	1.0494	ASGA0075073	4661298
1.80431	1.04771	WU_10.2_17_49805089	44713991
1.79178	1.04405	MARC0009814	24486198
1.79178	1.04405	ALGA0093899	24504026
1.78505	1.04208	WU_10.2_17_54353482	48614529
1.78478	1.042	WU_10.2_17_5410613	4966815
1.77944	1.04044	ALGA0092844	5061992
1.77944	1.04044	WU_10.2_17_5524616	5077497
1.77126	1.03804	ALGA0093855	23888579
1.7707	1.03788	ALGA0095536	48526200
1.76165	1.03522	WU_10.2_17_54310949	48572018
1.72419	1.02421	ALGA0093898	24424311
1.71672	1.02201	ASGA0077139	44832308
1.71672	1.02201	WU_10.2_17_50009240	44855776
1.68743	1.01336	ASGA0097904	19639253
1.67553	1.00984	WU_10.2_17_55167596	49392503
1.67553	1.00984	WU_10.2_17_55161489	49398609
1.67127	1.00858	H3GA0048142	24395858
1.66782	1.00756	WU_10.2_17_4961908	4615581
1.66597	1.00701	WU_10.2_17_53675457	48029388
1.65721	1.00441	WU_10.2_17_53580861	47934879
1.6555	1.0039	H3GA0052752	4647972
1.65171	1.00277	ALGA0095545	48663471
1.63884	0.99895	ASGA0077396	49423471
1.62919	0.996076	ASGA0077357	48704667
1.6223	0.994022	ASGA0075836	24247698
1.61637	0.992256	ALGA0120853	7064312
1.60984	0.990306	ASGA0091117	46620943
1.59316	0.985321	ALGA0093896	24367495
1.58707	0.9835	ALGA0093887	24222138
1.57423	0.979652	WU_10.2_17_27431819	24328433
1.56949	0.978229	MARC0017960	44738812
1.54424	0.970642	ALGA0095454	47715175
1.53683	0.968409	WU_10.2_17_54561007	48714245
1.50159	0.957766	WU_10.2_17_54881818	49046378
1.46422	0.946422	ALGA0092829	4962308
1.46163	0.945635	MARC0009678	44751346
1.45266	0.942901	ASGA0094555	48976253
1.43983	0.938988	ALGA0094389	30625749
1.43983	0.938988	ASGA0076300	30650828
1.42202	0.933543	17_54895919	49061811
1.3534	0.912423	H3GA0049266	48503156
1.34638	0.910249	ALGA0092937	6687724
1.34266	0.909096	ALGA0111464	29497617
1.31298	0.899877	H3GA0048472	30615706
1.29285	0.8936	WU_10.2_17_54743526	48885799
1.28451	0.89099	WU_10.2_17_55087425	49235484
1.27833	0.889057	ASGA0091871	48917019
1.26313	0.884289	WU_10.2_17_54795342	48932908
1.26213	0.883976	H3GA0049269	48788788
1.26178	0.883865	WU_10.2_17_54622932	48804963
1.25859	0.882865	ALGA0094347	30585730
1.25818	0.882736	WU_10.2_17_54673007	48755074
1.25287	0.881066	WU_10.2_17_32707484	28900576
1.25191	0.880764	WU_10.2_17_27206748	24103603
1.25191	0.880764	H3GA0048133	24109828
1.24338	0.878078	H3GA0047704	7010499
1.23953	0.876864	WU_10.2_17_4535927	4240841
1.23953	0.876864	WU_10.2_17_4574599	4279513
1.22074	0.870931	WU_10.2_17_52313676	46864439
1.20985	0.867482	ALGA0095471	47882844
1.2043	0.86572	MARC0089401	21316019
1.20326	0.86539	WU_10.2_17_49887620	44791974
1.14009	0.845222	WU_10.2_17_4595116	4300090
1.12143	0.839215	DRGA0016517	6798936
1.12143	0.839215	WU_10.2_17_7650831	6849719
1.09323	0.830097	WU_10.2_17_12305479	10871525
1.08138	0.826248	H3GA0049036	41739085
1.08062	0.826	WU_10.2_17_5338840	4945092
1.07789	0.825113	ASGA0077393	49294548
1.06957	0.822401	ASGA0077394	49275713
1.05519	0.817707	ALGA0095167	41712233
1.05041	0.816142	ALGA0092788	4341249
1.05041	0.816142	ALGA0092785	4378394
1.0453	0.814469	WU_10.2_17_47186349	41695118
1.03697	0.811736	MARC0101162	47584139
1.02943	0.809257	ALGA0093563	17867190
-1.00066	0.799766	DIAS0001268	35817267
-1.00058	0.799737	WU_10.2_17_62746439	55740668
-1.00058	0.799737	WU_10.2_17_62755181	55749409
-1.00055	0.799727	WU_10.2_17_63090433	56084638
-1.0005	0.799712	M1GA0022834	60686762
-1.0005	0.799711	ASGA0095980	35686786
-1.00049	0.799708	MARC0005419	59350499
-1.00049	0.799708	INRA0054882	58675609
-1.00049	0.799708	WU_10.2_17_65947733	58682332
-1.00048	0.799706	WU_10.2_17_66020344	58754557
-1.00048	0.799704	H3GA0050000	58860824
-1.00047	0.799703	MARC0002156	59368706
-1.00047	0.799702	WU_10.2_17_64641249	57477106
-1.00047	0.799702	M1GA0022632	58697624
-1.00044	0.799691	WU_10.2_17_62619001	55613191
-1.00044	0.79969	ASGA0078341	59242269
-1.00044	0.79969	M1GA0022687	59091145
-1.00043	0.799688	ASGA0077907	55781326
-1.00043	0.799687	ALGA0106137	61462919
-1.00043	0.799687	WU_10.2_17_69007555	61479552
-1.00043	0.799687	WU_10.2_17_69042781	61516478
-1.00043	0.799687	ALGA0115285	61538151
-1.00042	0.799685	MARC0065490	36984880
-1.00042	0.799685	MARC0018548	37042983
-1.00042	0.799685	WU_10.2_17_41096199	36300477
-1.00041	0.799681	WU_10.2_17_68714062	61230791
-1.00041	0.799681	WU_10.2_17_68820284	61291794
-1.0004	0.799678	M1GA0021999	36694889
-1.00039	0.799674	WU_10.2_17_66723309	59302557
-1.00038	0.799671	WU_10.2_17_69174486	61765393
-1.00038	0.799671	WU_10.2_17_69218471	61809375
-1.00038	0.799671	M1GA0022894	61876736
-1.00038	0.79967	MARC0044488	56898331
-1.00038	0.79967	H3GA0049717	56915314
-1.00038	0.79967	ASGA0077999	56934629
-1.00037	0.799668	WU_10.2_17_63459895	56400093
-1.00036	0.799666	ALGA0094877	37341393
-1.00036	0.799664	WU_10.2_17_63886293	56774471
-1.00035	0.79966	ASGA0076732	36176793
-1.00034	0.79966	M1GA0022826	60615559
-1.00034	0.799658	H3GA0048851	36864429
-1.00034	0.799658	ASGA0076804	36903814
-1.00034	0.799657	ASGA0078522	60700991
-1.00033	0.799656	MARC0032960	58472773
-1.00033	0.799655	INRA0054583	55454598
-1.00033	0.799655	ASGA0078361	59437323
-1.0003	0.799645	ASGA0078401	59711925
-1.0003	0.799645	H3GA0050090	59741280
-1.0003	0.799645	WU_10.2_17_62894891	55889109
-1.0003	0.799643	H3GA0048872	37320510
-1.00029	0.799641	ASGA0077707	53492314
-1.00029	0.799641	ALGA0094834	36826726
-1.00028	0.79964	WU_10.2_17_68604926	61117564
-1.00027	0.799635	WU_10.2_17_66689802	59269381
-1.00027	0.799634	ALGA0096679	60818662
-1.00026	0.799633	WU_10.2_17_63840893	56729070
-1.00026	0.799633	M1GA0022780	60130684
-1.00026	0.799632	WU_10.2_17_60793117	54115615
-1.00026	0.799631	ASGA0078327	59024758
-1.00026	0.799631	WU_10.2_17_66411814	59041416
-1.00026	0.799631	M1GA0022686	59069647
-1.00025	0.79963	H3GA0048865	37194701
-1.00024	0.799625	WU_10.2_17_63624043	56564221
-1.00024	0.799624	ALGA0096672	60789810
-1.00024	0.799624	WU_10.2_17_44547315	39146713
-1.00024	0.799624	ALGA0094946	39176312
-1.00023	0.799623	ALGA0096643	60597682
-1.00023	0.799622	M1GA0022382	56986969
-1.00023	0.799621	DRGA0016736	35997507
-1.00022	0.79962	WU_10.2_17_62487752	55482032
-1.00022	0.799619	WU_10.2_17_69279998	61899537
-1.00021	0.799616	ALGA0096443	58520461
-1.00021	0.799615	ASGA0078499	60533693
-1.0002	0.799613	ASGA0078539	60761213
-1.0002	0.799612	H3GA0050166	60946245
-1.0002	0.799611	M1GA0021987	36241116
-1.0002	0.799611	ALGA0103467	36537230
-1.0002	0.799611	ASGA0096747	36538493
-1.0002	0.79961	WU_10.2_17_66549094	59178676
-1.00019	0.79961	H3GA0049554	53732589
-1.00019	0.79961	WU_10.2_17_58768617	52328577
-1.00019	0.79961	ALGA0095743	52364887
-1.00019	0.79961	WU_10.2_17_66588090	59217668
-1.00019	0.799609	ALGA0096558	59661434
-1.00019	0.799608	ASGA0077705	53468378
-1.00019	0.799608	WU_10.2_17_62664539	55658768
-1.00019	0.799608	WU_10.2_17_68571358	61083559
-1.00019	0.799608	ALGA0096196	57090892
-1.00019	0.799607	M1GA0022624	58651427
-1.00018	0.799606	MARC0022795	58935015
-1.00018	0.799605	ALGA0096169	56493642
-1.00018	0.799604	ASGA0077969	56630959
-1.00018	0.799604	MARC0104763	53614004
-1.00018	0.799604	WU_10.2_17_60193421	53668131
-1.00017	0.799603	ASGA0076742	36454815
-1.00016	0.799599	WU_10.2_17_60606216	54030785
-1.00016	0.799599	ALGA0095920	54045554
-1.00016	0.799597	17_63726422	56666595
-1.00016	0.799597	ASGA0077977	56680805
-1.00016	0.799597	WU_10.2_17_63803420	56691597
-1.00015	0.799596	WU_10.2_17_63246433	56186629
-1.00015	0.799595	ALGA0096693	60906867
-1.00015	0.799595	ASGA0076903	39502382
-1.00015	0.799594	DRGA0016832	56064230
-1.00015	0.799594	ASGA0076729	36058013
-1.00015	0.799594	H3GA0048794	36079376
-1.00015	0.799594	WU_10.2_17_67690843	60215650
-1.00014	0.799593	H3GA0049969	58620702
-1.00014	0.799592	WU_10.2_17_62845539	55839760
-1.00014	0.799592	WU_10.2_17_67737501	60262302
-1.00014	0.799592	WU_10.2_17_44885580	39480201
-1.00014	0.799591	M1GA0022007	37432407
-1.00014	0.799591	BGIS0006050	37533904
-1.00014	0.799591	WU_10.2_17_42861199	37552220
-1.00014	0.799591	WU_10.2_17_42549569	37581698
-1.00014	0.799591	WU_10.2_17_42459738	37754799
-1.00013	0.79959	WU_10.2_17_60360801	53785434
-1.00013	0.79959	ASGA0077733	53838628
-1.00013	0.79959	INRA0054408	53861471
-1.00013	0.79959	M1GA0022781	60183660
-1.00013	0.79959	M1GA0022391	57186675
-1.00013	0.799589	WU_10.2_17_62521024	55515255
-1.00013	0.799589	ALGA0094899	38007892
-1.00013	0.799589	ALGA0094902	38046895
-1.00013	0.799589	ASGA0076845	38080660
-1.00013	0.799589	WU_10.2_17_43360273	38164600
-1.00013	0.799589	ASGA0076851	38260631
-1.00013	0.799589	MARC0113835	38276894
-1.00013	0.799588	MARC0020934	39736258
-1.00013	0.799588	WU_10.2_17_45246020	39744623
-1.00013	0.799587	H3GA0049585	54437427
-1.00012	0.799586	M1GA0022034	39786708
-1.00012	0.799586	WU_10.2_17_45297212	39817560
-1.00012	0.799586	WU_10.2_17_68440686	60978838
-1.00012	0.799586	ALGA0096701	61013422
-1.00012	0.799586	H3GA0049993	58791568
-1.00012	0.799585	WU_10.2_17_62136926	55355188
-1.00012	0.799585	WU_10.2_17_69108942	61588040
-1.00012	0.799584	WU_10.2_17_60711306	54085854
-1.00012	0.799584	ASGA0077744	54098290
-1.00012	0.799584	M1GA0022866	61144414
-1.00011	0.799584	H3GA0048822	36508346
-1.00011	0.799584	ALGA0096198	57106429
-1.00011	0.799583	ALGA0096123	56123031
-1.00011	0.799583	ASGA0077938	56135364
-1.00011	0.799583	ALGA0095020	39954614
-1.00011	0.799583	ALGA0095021	39987755
-1.00011	0.799583	ALGA0095910	53910025
-1.00011	0.799582	WU_10.2_17_45120306	39673610
-1.00011	0.799582	WU_10.2_17_63213192	56153391
-1.00011	0.799581	H3GA0049566	54197770
-1.00011	0.799581	ASGA0077952	56235448
-1.00011	0.79958	ALGA0094820	36726986
-1.0001	0.79958	WU_10.2_17_66287158	58968770
-1.0001	0.79958	WU_10.2_17_66292358	58973970
-1.0001	0.79958	H3GA0050026	58994060
-1.0001	0.79958	ASGA0076838	37939853
-1.0001	0.79958	ASGA0076924	39664649
-1.0001	0.799577	ASGA0078489	60333415
-1.0001	0.799577	INRA0054998	60368257
-1.0001	0.799577	WU_10.2_17_60564535	53989097
-1.00009	0.799577	ALGA0096186	56796116
-1.00009	0.799576	ALGA0103222	36605718
-1.00009	0.799576	DIAS0000156	36613118
-1.00009	0.799575	ALGA0094855	37108730
-1.00009	0.799575	ALGA0094860	37157339
-1.00009	0.799574	H3GA0049828	58064159
-1.00009	0.799574	MARC0023948	38616288
-1.00009	0.799574	H3GA0048928	39622354
-1.00008	0.799574	H3GA0048846	36789603
-1.00008	0.799573	MARC0072856	59868855
-1.00008	0.799573	ASGA0078014	57150474
-1.00008	0.799573	ASGA0078020	57226654
-1.00008	0.799572	ALGA0096590	59911489
-1.00008	0.799572	MARC0021270	56022057
-1.00007	0.79957	WU_10.2_17_57625552	51304488
-1.00007	0.79957	ALGA0095873	53447226
-1.00007	0.79957	WU_10.2_17_65200632	58039997
-1.00007	0.799569	WU_10.2_17_44075547	38740946
-1.00007	0.799568	H3GA0049963	58551723
-1.00007	0.799568	ASGA0078280	58579978
-1.00007	0.799568	ALGA0096238	57414935
-1.00006	0.799567	WU_10.2_17_61059975	54382173
-1.00006	0.799567	MARC0067546	54400018
-1.00006	0.799566	WU_10.2_17_66902193	59481469
-1.00006	0.799566	H3GA0048946	39906394
-1.00006	0.799566	WU_10.2_17_45368985	39929276
-1.00006	0.799566	MARC0033534	37218714
-1.00006	0.799565	ASGA0076841	37831046
-1.00006	0.799565	DRGA0016793	53342671
-1.00006	0.799565	WU_10.2_17_67412000	59968884
-1.00006	0.799565	H3GA0048881	37399882
-1.00006	0.799565	WU_10.2_17_59880568	53355297
-1.00006	0.799564	ALGA0096597	60015229
-1.00006	0.799564	WU_10.2_17_44759471	39324929
-1.00005	0.799564	WU_10.2_17_64285460	57121565
-1.00005	0.799563	WU_10.2_17_67569983	60289046
-1.00005	0.799563	WU_10.2_17_44798746	39285655
-1.00005	0.799563	WU_10.2_17_60039272	53514125
-1.00005	0.799563	H3GA0049744	57391800
-1.00005	0.799563	ASGA0077694	53375707
-1.00005	0.799562	M1GA0022766	59821174
-1.00005	0.799562	DIAS0000366	39687473
-1.00005	0.799562	WU_10.2_17_66994479	59573740
-1.00005	0.799562	ASGA0078439	59994346
-1.00005	0.799561	ALGA0094767	36210766
-1.00004	0.79956	ALGA0096536	59524470
-1.00004	0.79956	WU_10.2_17_63677403	56617580
-1.00004	0.79956	WU_10.2_17_57705289	51347818
-1.00004	0.799559	ALGA0095693	51281551
-1.00004	0.799559	ALGA0094911	38387643
-1.00004	0.799559	WU_10.2_17_43643191	38445964
-1.00004	0.799558	DRGA0016741	38908507
-1.00004	0.799558	WU_10.2_17_67385528	60076929
-1.00004	0.799558	H3GA0049700	56516968
-1.00004	0.799558	WU_10.2_17_44540639	39140036
-1.00004	0.799558	MARC0034532	59854576
-1.00004	0.799557	ALGA0094920	38793649
-1.00003	0.799557	INRA0054609	55942123
-1.00003	0.799557	WU_10.2_17_62992724	55986942
-1.00003	0.799557	H3GA0050079	59614230
-1.00003	0.799557	MARC0045544	38811036
-1.00003	0.799556	WU_10.2_17_44645149	39238797
-1.00003	0.799556	ALGA0094941	39258500
-1.00003	0.799556	WU_10.2_17_68943386	61414774
-1.00003	0.799556	M1GA0022378	56865815
-1.00003	0.799555	ASGA0076724	36155943
-1.00003	0.799555	H3GA0049860	58145992
-1.00003	0.799555	ASGA0078307	58831634
-1.00003	0.799555	CADI0000404	38964679
-1.00002	0.799553	H3GA0048827	36636411
-1.00002	0.799553	DIAS0000155	36637601
-1.00002	0.799553	WU_10.2_17_60798305	54120795
-1.00002	0.799553	INRA0054430	54153176
-1.00002	0.799552	MARC0065656	57365909
-1.00002	0.799551	ASGA0077607	52721569
-1.00002	0.799551	DIAS0003246	28093108
-1.00002	0.799551	ASGA0076738	36337819
-1.00002	0.799551	MARC0070614	36369025
-1.00002	0.799551	ALGA0094915	38483873
-1.00002	0.799551	MARC0086798	38533233
-1.00001	0.79955	ASGA0078551	60848454
-1.00001	0.799549	MARC0015514	57327678
-1.00001	0.799548	17_59526959	53085185
-1.00001	0.799548	H3GA0049440	52287400
-1.00001	0.799548	MARC0062876	53687693
-1.00001	0.799548	H3GA0048816	36478991
-1	0.799547	ASGA0077760	54283517
-1	0.799547	ALGA0095902	53760514
-1	0.799547	WU_10.2_17_59494955	53053178
-1	0.799546	WU_10.2_17_45863555	40374154
-1	0.799546	WU_10.2_17_45808990	40427451
-1	0.799546	WU_10.2_17_65289233	58078604
-1	0.799546	ALGA0095947	54346441
-1	0.799546	WU_10.2_17_58825551	52385502
-1	0.799546	WU_10.2_17_68669597	61185868
-1	0.799546	ASGA0083125	61204211
-1	0.799546	WU_10.2_17_60913261	54235613
-0.999932	0.799523	WU_10.2_17_47961469	42460314
-0.999912	0.799516	WU_10.2_17_45662462	40222297
-0.999912	0.799516	ALGA0095033	40252353
-0.999612	0.799417	WU_10.2_17_58715625	52275586
-0.998649	0.799098	ASGA0077557	52309697
-0.998027	0.798892	WU_10.2_17_59055243	52615489
-0.99676	0.798472	H3GA0048952	40162995
-0.996647	0.798435	WU_10.2_17_65587377	58375928
-0.996572	0.79841	ALGA0095032	40187436
-0.994685	0.797784	ALGA0095780	52672064
-0.99439	0.797686	WU_10.2_17_65090335	57926107
-0.994137	0.797602	M1GA0022553	58309947
-0.993506	0.797393	MARC0082722	52511843
-0.992961	0.797212	ASGA0077681	53241782
-0.992223	0.796968	MARC0114511	57945445
-0.991864	0.796848	WU_10.2_17_58990444	52550695
-0.990189	0.796292	WU_10.2_17_58200040	51862015
-0.989531	0.796074	ASGA0077668	53124572
-0.989531	0.796074	ALGA0095839	53146715
-0.989531	0.796074	ASGA0077672	53168652
-0.989259	0.795984	WU_10.2_17_61300561	54622206
-0.989062	0.795918	MARC0062126	58166395
-0.987268	0.795323	WU_10.2_17_47706743	42205215
-0.986803	0.795168	WU_10.2_17_58335237	51997210
-0.985687	0.794797	WU_10.2_17_58302321	51964294
-0.98515	0.794619	WU_10.2_17_61589666	54860869
-0.98515	0.794619	H3GA0049617	54884384
-0.983413	0.794042	WU_10.2_17_58356379	52018351
0.98282	0.793844	WU_10.2_17_33529958	29390771
-0.981921	0.793545	WU_10.2_17_57022009	50671471
-0.981921	0.793545	ASGA0077474	50689181
-0.980015	0.792911	MARC0070752	27971107
-0.980015	0.792911	ASGA0102793	28007201
-0.976861	0.791861	WU_10.2_17_58264972	51926944
-0.976206	0.791643	ALGA0095857	53326345
-0.975815	0.791513	WU_10.2_17_58192128	51854104
-0.971337	0.79002	WU_10.2_17_61566396	54837598
-0.969904	0.789542	ASGA0077459	50551543
-0.969904	0.789542	H3GA0049376	50563250
-0.969378	0.789367	MARC0037499	58231075
-0.969336	0.789353	ALGA0095726	52088496
-0.968732	0.789151	WU_10.2_17_61507864	54779069
-0.968732	0.789151	ALGA0096017	54825900
-0.965792	0.78817	ASGA0077572	52490327
-0.965398	0.788038	WU_10.2_17_58422622	52034594
-0.96511	0.787942	WU_10.2_17_65044153	57879929
-0.964935	0.787884	ASGA0077816	54748206
-0.964935	0.787884	WU_10.2_17_61447074	54768281
-0.96493	0.787882	H3GA0049430	52143266
-0.964572	0.787762	WU_10.2_17_57261046	50800743
-0.964572	0.787762	ASGA0083266	50883858
-0.963529	0.787414	WU_10.2_17_45522054	40082350
-0.963415	0.787376	INRA0054308	51898192
-0.963316	0.787343	H3GA0049448	52427894
-0.962723	0.787144	H3GA0049427	51784172
-0.95545	0.784712	MARC0093077	28351838
-0.953804	0.784161	ASGA0078226	58270957
-0.953118	0.783931	MARC0040334	51069183
0.947864	0.782169	DIAS0004371	46724266
-0.943755	0.78079	ASGA0077841	54971328
-0.943692	0.780769	WU_10.2_17_57191235	50957582
-0.940739	0.779777	WU_10.2_17_56999944	50649026
-0.939674	0.779419	WU_10.2_17_45481266	40041560
-0.938333	0.778968	H3GA0049634	55091042
-0.93818	0.778917	ASGA0076061	28321206
-0.936885	0.778481	WU_10.2_17_59215611	52775849
-0.936882	0.77848	WU_10.2_17_32171167	28372212
-0.936829	0.778462	ASGA0077532	51638252
-0.936829	0.778462	H3GA0049424	51666129
-0.935055	0.777865	ALGA0107827	50993043
-0.933505	0.777344	ALGA0095686	51218943
-0.93348	0.777335	WU_10.2_17_59271743	52831975
0.930213	0.776235	WU_10.2_17_53269512	47669271
-0.929447	0.775977	M1GA0022221	51168085
0.926929	0.775127	WU_10.2_17_6919542	6148397
0.926929	0.775127	WU_10.2_17_6946270	6175579
-0.925586	0.774674	WU_10.2_17_61656964	54928166
-0.925586	0.774674	ALGA0096031	54934022
-0.924081	0.774166	ASGA0077484	51094822
-0.924081	0.774166	H3GA0049390	51138137
-0.919968	0.772778	ASGA0076045	28192131
-0.919854	0.772739	ASGA0076049	28251833
0.919326	0.772561	ALGA0095434	46801041
-0.919151	0.772502	ASGA0098075	51624930
-0.917564	0.771965	DRGA0016846	57516682
-0.914959	0.771084	MARC0012672	55012137
0.914255	0.770846	WU_10.2_17_33375607	29425222
0.909519	0.769242	WU_10.2_17_52281873	46832698
0.909419	0.769208	DIAS0000956	47739685
-0.903768	0.767292	MARC0067192	40537920
-0.898092	0.765364	ALGA0095059	40598754
-0.890149	0.762661	WU_10.2_17_62121617	55339189
-0.889824	0.762551	WU_10.2_17_62103856	55321413
-0.880289	0.759298	ALGA0094134	28210436
-0.875558	0.757681	ASGA0077889	55286917
-0.874174	0.757207	ALGA0096042	55047702
-0.871418	0.756264	ASGA0076985	40517531
-0.862782	0.753303	WU_10.2_17_46055657	40639247
-0.862782	0.753303	H3GA0048966	40658722
-0.862603	0.753241	H3GA0049350	50498118
0.861823	0.752974	ALGA0095426	46764111
0.861823	0.752974	ASGA0077260	46777628
-0.850832	0.749193	ASGA0077784	54480182
0.849566	0.748757	WU_10.2_17_7635996	6864553
-0.846783	0.747798	WU_10.2_17_61266060	54587708
0.837385	0.744552	ASGA0097571	692094
-0.835359	0.743851	MARC0115266	27854554
0.83466	0.743609	INRA0052583	10899466
-0.829823	0.741933	ALGA0095648	50519817
-0.828776	0.74157	WU_10.2_17_47726361	42224736
0.824199	0.739982	H3GA0048355	29449725
-0.802164	0.732304	12784072	55229968
-0.802164	0.732304	M1GA0022361	55229969
0.801806	0.732179	INRA0052465	6638131
-0.801736	0.732154	WU_10.2_17_47660553	42159212
-0.792668	0.728978	MARC0027908	21975658
0.78728	0.727087	WU_10.2_17_738579	910440
0.78728	0.727087	WU_10.2_17_762784	934657
0.780973	0.724869	WU_10.2_17_34526967	30437824
-0.778663	0.724055	M1GA0021799	30088112
-0.778344	0.723943	MARC0053566	55140287
0.772861	0.722009	DIAS0004299	884654
-0.771964	0.721692	WU_10.2_17_34170136	30116199
-0.767719	0.720192	ALGA0095625	50477177
-0.766114	0.719624	ASGA0075784	22417723
0.765731	0.719489	WU_10.2_17_33471951	29528864
0.763145	0.718573	WU_10.2_17_12368395	10937910
0.763145	0.718573	H3GA0047804	10969500
-0.762286	0.718269	WU_10.2_17_59360910	52919139
0.761862	0.718119	MARC0057979	5132735
0.761862	0.718119	WU_10.2_17_5614355	5166423
-0.747713	0.713093	WU_10.2_17_47607350	42106145
-0.747443	0.712997	ASGA0075780	22286059
-0.745195	0.712196	WU_10.2_17_46260745	40905276
-0.743149	0.711467	ALGA0093795	22462011
-0.743149	0.711467	ALGA0093797	22486061
-0.743149	0.711467	ALGA0093805	22510190
-0.743054	0.711433	WU_10.2_17_46193344	40688317
-0.741838	0.710999	ASGA0077005	40983715
-0.738317	0.709742	WU_10.2_17_46428544	41015728
-0.73673	0.709175	ALGA0093784	22236616
-0.73673	0.709175	ALGA0093787	22260884
0.731641	0.707354	ALGA0124448	805487
-0.730861	0.707075	WU_10.2_17_25038457	22355243
0.728106	0.706088	ALGA0092898	5447472
0.728106	0.706088	ALGA0092903	5471764
0.728106	0.706088	WU_10.2_17_6039766	5515872
-0.725248	0.705062	MARC0002355	57684544
-0.725248	0.705062	ALGA0096293	57703700
0.723725	0.704515	ASGA0097925	721390
0.722863	0.704206	ASGA0076251	30236910
0.722718	0.704154	INRA0052449	6381649
0.722718	0.704154	MARC0017435	6400877
-0.717118	0.70214	ALGA0095080	40933146
-0.716801	0.702026	M1GA0022455	57833095
-0.712264	0.700391	WU_10.2_17_46476321	41062302
-0.712195	0.700366	ASGA0078111	57801515
0.712123	0.70034	ALGA0095453	47705313
-0.703906	0.697372	DRGA0016648	21945986
-0.696305	0.694619	WU_10.2_17_46531637	41117561
0.696164	0.694567	WU_10.2_17_34317683	30265351
-0.685342	0.690632	ALGA0094637	33989675
-0.680474	0.688857	ASGA0076034	27929088
-0.675141	0.686908	ALGA0095111	41077787
0.675076	0.686885	WU_10.2_17_12465852	10928014
-0.67104	0.685407	ALGA0093770	21990952
-0.668945	0.684639	WU_10.2_17_47551924	42050589
-0.659721	0.68125	WU_10.2_17_46383209	40862516
-0.657511	0.680436	WU_10.2_17_47439537	41963261
-0.650705	0.677925	WU_10.2_17_57837385	51687407
-0.649146	0.677348	ALGA0096066	55196647
-0.648619	0.677154	ASGA0075772	22059274
-0.64676	0.676466	ALGA0094112	27884015
-0.64676	0.676466	WU_10.2_17_31542315	27896749
-0.645259	0.67591	WU_10.2_17_47415990	41939712
-0.639331	0.673712	WU_10.2_17_47373780	41897500
0.63245	0.671154	WU_10.2_17_26789538	23646310
-0.628912	0.669835	H3GA0048100	22646693
-0.624062	0.668024	WU_10.2_17_46168135	40763707
-0.623999	0.668001	ALGA0094160	28502546
-0.621719	0.667149	H3GA0049069	42004893
-0.61983	0.666441	M1GA0021944	34100230
-0.61858	0.665973	WU_10.2_17_46143102	40780143
0.616818	0.665313	WU_10.2_17_26765060	23621833
-0.616563	0.665217	DIAS0001412	22530411
-0.615934	0.664981	H3GA0048308	28489220
-0.607508	0.661815	ASGA0077427	50028437
-0.606305	0.661362	MARC0074465	34023358
-0.606006	0.661249	WU_10.2_17_59381609	52939838
0.604148	0.660549	WU_10.2_17_53001129	47504645
-0.600919	0.65933	WU_10.2_17_59423470	52981693
-0.597606	0.658078	ASGA0075797	23172068
-0.595611	0.657323	H3GA0048105	23249141
-0.595611	0.657323	ALGA0093835	23306818
-0.59368	0.656592	ALGA0096302	57761145
-0.588927	0.654789	ASGA0077390	49368877
-0.584263	0.653015	MARC0113736	23163933
0.575899	0.649825	WU_10.2_17_53210334	47554481
-0.571371	0.648093	DRGA0016654	22686658
0.567894	0.64676	MARC0019031	29367045
-0.566454	0.646208	INRA0053116	23066968
-0.557631	0.642812	WU_10.2_17_26123338	23143176
0.551999	0.640637	ALGA0094182	28931910
-0.540075	0.636011	WU_10.2_17_46591761	41222013
-0.537234	0.634904	ALGA0093822	22884365
-0.537234	0.634904	DBMA0000204	22940818
-0.537126	0.634862	WU_10.2_17_32014131	28529295
0.536009	0.634426	ALGA0095436	46961070
0.536009	0.634426	WU_10.2_17_52446142	46988559
-0.534762	0.63394	WU_10.2_17_56377158	50011021
0.533869	0.633591	WU_10.2_17_33275084	29321273
-0.533859	0.633587	WU_10.2_17_56400629	49987607
-0.531955	0.632844	MARC0081062	22703650
-0.528712	0.631575	ASGA0076604	34113213
-0.528096	0.631333	WU_10.2_17_53367705	47815195
0.524705	0.630004	WU_10.2_17_7093370	6323718
-0.522141	0.628997	MARC0038752	22808259
-0.515191	0.62626	MARC0058945	6071480
0.510507	0.62441	WU_10.2_17_32849954	28917472
-0.507742	0.623316	WU_10.2_17_46635017	41181716
-0.505739	0.622522	ALGA0093742	21682144
0.50084	0.620575	H3GA0047672	5320121
0.499066	0.619869	MARC0055991	29246811
-0.497314	0.619172	ALGA0093763	21925210
-0.49557	0.618476	WU_10.2_17_37907972	33831271
0.492172	0.617119	H3GA0049056	41849253
-0.476205	0.610704	H3GA0049325	50240429
-0.447438	0.598984	M1GA0021751	28756076
-0.445107	0.598024	ASGA0077038	41603828
0.443051	0.597177	WU_10.2_17_5901972	5374819
0.433988	0.593427	WU_10.2_17_33951323	29896521
-0.428336	0.591076	ASGA0077413	49859111
0.427612	0.590775	ALGA0093561	17801643
0.42436	0.589417	ALGA0095204	41835566
-0.416601	0.586166	ALGA0094268	29976476
-0.410317	0.583519	ASGA0076083	28590322
-0.410317	0.583519	ALGA0094162	28608158
-0.403536	0.580648	WU_10.2_17_56327722	50126097
-0.399916	0.57911	H3GA0049327	49918218
-0.399042	0.578738	ASGA0077429	50207798
-0.399042	0.578738	WU_10.2_17_56516807	50219826
0.396855	0.577806	H3GA0049200	47287346
0.394384	0.576751	WU_10.2_17_26539197	23492736
0.393299	0.576287	H3GA0048762	35179741
0.391654	0.575583	WU_10.2_17_7235283	6465622
0.382206	0.571521	WU_10.2_17_7215506	6445843
-0.381951	0.571411	ALGA0093755	21804254
-0.381758	0.571328	M1GA0022199	50068813
-0.379727	0.57045	H3GA0048314	28630065
-0.377042	0.569288	M1GA0022431	57641952
-0.375214	0.568495	MARC0039749	21832087
0.370737	0.566548	H3GA0048435	30330457
0.360715	0.562163	H3GA0049205	47335083
-0.360596	0.562111	INRA0054509	54558260
-0.356246	0.560195	ASGA0075752	21724784
-0.345896	0.555607	M1GA0022418	57536942
-0.341208	0.553515	WU_10.2_17_7102165	6332514
0.338891	0.552478	ALGA0094707	35041674
0.338891	0.552478	ALGA0094709	35082664
-0.337852	0.552012	H3GA0049299	49367425
-0.332365	0.549543	WU_10.2_17_39020020	34317071
-0.330228	0.548578	WU_10.2_17_6439615	5762101
-0.330228	0.548578	WU_10.2_17_6418156	5783559
0.323867	0.545694	ALGA0110537	35171939
-0.317642	0.542854	ASGA0076094	28654211
-0.317642	0.542854	ASGA0076095	28674169
-0.314484	0.541406	ASGA0076107	28878576
0.314376	0.541357	MARC0075202	6258056
-0.311766	0.540157	H3GA0048332	29033480
-0.302817	0.536016	WU_10.2_17_24123079	21577874
-0.30014	0.53477	H3GA0049597	54538494
0.299682	0.534556	ASGA0076684	35138948
-0.299349	0.534401	ALGA0094640	34141560
-0.295919	0.532797	ASGA0075744	21608690
-0.294857	0.5323	WU_10.2_17_6650574	6033946
-0.293063	0.531458	ASGA0099746	41479820
-0.293063	0.531458	H3GA0053559	41492905
0.292131	0.531019	ASGA0075727	21202988
0.291895	0.530908	WU_10.2_17_7766332	6903818
0.290135	0.530079	MARC0023570	34961528
-0.286307	0.528271	ASGA0074891	301099
-0.286307	0.528271	ASGA0074908	347884
-0.284565	0.527445	WU_10.2_17_38234644	33861780
0.268892	0.519938	ALGA0093719	21271935
0.267917	0.519467	ASGA0095747	35249766
0.267917	0.519467	DIAS0000604	35285379
-0.267198	0.519118	WU_10.2_17_26286772	23366731
-0.267198	0.519118	WU_10.2_17_26420026	23373554
-0.267198	0.519118	MARC0085963	23397406
-0.267198	0.519118	MARC0030185	23431921
-0.267198	0.519118	ASGA0105926	23467786
-0.266165	0.518618	ASGA0096184	6061404
0.265569	0.518328	ALGA0095439	47252872
-0.264723	0.517918	ALGA0094190	28984340
-0.261067	0.516136	MARC0105287	6105450
0.25549	0.513402	WU_10.2_17_26995951	23852143
0.251775	0.511571	ASGA0076183	29925790
0.251775	0.511571	M1GA0021782	29938526
-0.249403	0.510396	H3GA0049771	57579170
0.245048	0.508229	H3GA0048106	23564839
-0.239025	0.505212	ASGA0076617	34257472
-0.239025	0.505212	H3GA0048717	34269682
0.224252	0.497696	ALGA0093705	20832191
-0.223192	0.497151	MARC0085770	29662725
-0.22282	0.496959	ALGA0095137	41286497
-0.212716	0.491708	H3GA0047670	5307502
-0.211023	0.49082	WU_10.2_17_6291941	5673866
-0.210467	0.490528	H3GA0047693	6361435
-0.208949	0.489728	ASGA0076112	29067686
-0.207536	0.488983	MARC0018461	484870
-0.207536	0.488983	ALGA0092499	522045
0.207424	0.488923	MARC0082339	5831348
-0.206783	0.488584	DRGA0016692	29138019
0.204754	0.487509	WU_10.2_17_6187111	35230643
-0.202676	0.486403	H3GA0049226	47829825
-0.201371	0.485707	WU_10.2_17_55217210	49343494
0.199548	0.484732	H3GA0054322	29852923
-0.195861	0.482749	ASGA0102963	34443610
-0.195861	0.482749	H3GA0048728	34445729
-0.192663	0.48102	ALGA0094674	34516730
0.190827	0.480022	WU_10.2_17_7791704	6929193
-0.189429	0.47926	H3GA0048713	34242482
0.186852	0.477849	WU_10.2_17_6521746	5905617
-0.178868	0.473436	ALGA0094184	28948499
-0.176452	0.472087	WU_10.2_17_6263548	5702259
-0.17471	0.47111	H3GA0048371	29838105
-0.169211	0.468001	WU_10.2_17_39032680	34329730
0.168793	0.467764	WU_10.2_17_367361	620638
0.163929	0.464982	MARC0115013	29870558
-0.160594	0.463056	ASGA0075748	21518835
0.159932	0.462673	ASGA0082732	35318706
-0.157028	0.460982	ALGA0094589	33425630
0.154789	0.459671	WU_10.2_17_5692332	5233823
-0.150217	0.45697	WU_10.2_17_6597402	5980999
-0.150217	0.45697	MARC0050941	6006509
0.149343	0.456451	MARC0042119	21356400
0.148879	0.456175	WU_10.2_17_7797596	6935087
0.138416	0.449857	ASGA0076669	34911826
-0.137273	0.449156	H3GA0048326	28820855
-0.135878	0.448298	ASGA0076172	29770631
-0.134247	0.44729	ASGA0093632	34281232
0.129593	0.444389	DIAS0000745	35587837
-0.126503	0.442442	ALGA0094661	34193890
0.124459	0.441143	MARC0031201	47194573
0.117992	0.43698	M1GA0021930	33651909
-0.113703	0.434172	ALGA0094646	34171511
0.0973178	0.423041	ALGA0094684	34624086
0.0957048	0.421908	WU_10.2_17_38138322	33597506
0.093533	0.420369	WU_10.2_17_55957039	49753863
-0.078773	0.409511	ASGA0076170	29746133
-0.0743294	0.406086	WU_10.2_17_33698264	29716986
-0.0712751	0.403684	ASGA0076529	33380285
0.0688703	0.401763	ASGA0101705	34374164
-0.0642558	0.397999	WU_10.2_17_6318847	5734701
-0.0605805	0.394921	WU_10.2_17_47150684	41659453
0.0534607	0.38873	ASGA0076651	34738518
0.0534607	0.38873	ALGA0094692	34780416
-0.0518432	0.387276	ASGA0076608	34215722
0.0457443	0.381616	ASGA0076661	34809152
0.0457443	0.381616	H3GA0048749	34820180
0.0451499	0.381048	ASGA0076692	35383659
0.0451499	0.381048	H3GA0048765	35410133
-0.0419767	0.37796	ALGA0094617	33800389
-0.0419767	0.37796	H3GA0048672	33818352
0.0401788	0.376166	M1GA0022194	49815555
0.0385432	0.374504	WU_10.2_17_7835667	6974355
0.0366033	0.372493	ALGA0094743	35622721
-0.0354619	0.371289	MARC0052026	34537905
0.0272569	0.362076	ALGA0094612	33689943
0.023151	0.357009	17_55973643	49769834
-0.0228642	0.356641	H3GA0048676	33755543
0.0219531	0.355457	ASGA0076693	35424408
0.0150492	0.345648	ASGA0075740	21394093
0.0065385	0.329962	ALGA0092931	6546993
0.0065385	0.329962	WU_10.2_17_7383192	6563152
-0.0005712	0.309391	ASGA0076123	29170468
0.0001154	0.304768	ASGA0076568	33778157
