# Supplementary material for: Integrated analysis of genome-wide association studies and 3D epigenomic characteristics reveal the BMP2 gene regulating loin muscle depth in Yorkshire pigs
Source: PLoS Genet. 2023 Jun 20;19(6):e1010820. doi: 10.1371/journal.pgen.1010820 (PMC10313041; doi:10.1371/journal.pgen.1010820)
Supplement: S4 Table — (XLS) [file pgen.1010820.s004.xls]

## Sheet: Table S2 Description of quantit
Title
Integrated analysis of genome-wide association studies and 3D epigenomic characteristics reveal the BMP2 gene regulating loin muscle depth in Yorkshire pigs
Authors
Yuanxin Miao#, Yunxia Zhao#, Siqi wan#, Quanshun Mei, Chuanke Fu, Xinyun Li, Shuhong Zhao, Xuewen Xu* & Tao Xiang *
#These authors contributed equally
* the corresponding author
Table S4 Description of information for captured sequencing loci significantly associated with LMD
marker	pvalue
17.16029739	0.000882
17.16192882	0.00117
17.16029707	0.001416
17.15893062	0.001628
17.15892842	0.001889
17.15546300	0.002715
17.15674366	0.004343
17.15602899	0.005374
17.16134025	0.005387
17.15970854	0.006437
17.15601110	0.007196
17.15615181	0.00803
17.15926016	0.008041
17.15601774	0.008112
17.16194315	0.008295
17.15601151	0.008364
17.16092676	0.008374
17.15601129	0.008681
17.16188782	0.008753
17.16204971	0.009187
17.15933486	0.009394
17.15526485	0.009592
17.16172052	0.009635
17.15600866	0.009698
17.16194305	0.010158
17.16174004	0.010522
17.16135124	0.010933
17.16268099	0.011028
17.16205031	0.011058
17.16172221	0.011248					last rib"
17.15601862	0.011458
17.15615030	0.011723
17.15599197	0.011991
17.16172124	0.012517
17.16229245	0.014288
17.16135091	0.01432
17.15557566	0.014425
17.15591068	0.014813
17.15590913	0.014842
17.15604610	0.015097
17.15928899	0.015114
17.15933902	0.016575
17.16274329	0.01705
17.15597706	0.017337
17.16172126	0.017353
17.16197348	0.017508
17.15600829	0.017619
17.15607826	0.017769
17.16292775	0.018893
17.16133949	0.019067
17.15926248	0.019175
17.16257177	0.01971
17.15601135	0.01994
17.15940747	0.020372
17.16132774	0.020751
17.15600965	0.021672
17.16266532	0.021752
17.15967265	0.022032
17.15608057	0.022226
17.15607221	0.022381
17.16172164	0.022746
17.15591089	0.02297
17.15692718	0.023303
17.15730454	0.02332
17.15600805	0.023394
17.15596520	0.023499
17.15609481	0.024209
17.16218774	0.024406
17.16172270	0.024778
17.16267636	0.02491
17.16188637	0.024967
17.16174090	0.025038
17.16080286	0.02516
17.15610655	0.025572
17.15603000	0.025785
17.16222503	0.026455
17.16197379	0.026492
17.15926691	0.026754
17.16171693	0.02683
17.16172048	0.026914
17.15600988	0.02723
17.15590925	0.027262
17.16230097	0.027354
17.15940750	0.027504
17.16298074	0.0276
17.15925905	0.027635
17.16198720	0.028099
17.16130694	0.028526
17.16239221	0.028593
17.15597175	0.028738
17.16225258	0.029252
17.16130742	0.029382
17.15724776	0.029402
17.16182433	0.029425
17.15597495	0.029697
17.15602566	0.03002
17.15683553	0.03013
17.15599430	0.030278
17.15615142	0.030697
17.15665886	0.030848
17.15969386	0.031405
17.15591092	0.031693
17.15602085	0.031768
17.16134818	0.031854
17.15974200	0.031947
17.15591146	0.033061
17.16188965	0.033538
17.16188683	0.0338
17.15599364	0.033851
17.16204724	0.033884
17.16189063	0.0341
17.15600884	0.034396
17.16260691	0.034411
17.16218457	0.034415
17.15597890	0.034431
17.15597483	0.034436
17.16225214	0.034577
17.16309111	0.034634
17.15928843	0.034697
17.16197432	0.034784
17.16204656	0.034855
17.15620461	0.034878
17.16188679	0.035017
17.15684170	0.035328
17.16150737	0.035678
17.15615117	0.035716
17.15967444	0.036685
17.16132797	0.036713
17.15600932	0.036791
17.16189057	0.0375
17.16132735	0.037694
17.16292498	0.037712
17.15609927	0.037716
17.16172166	0.038018
17.16134783	0.038148
17.15590881	0.038245
17.16196325	0.038256
17.16259505	0.038489
17.16296443	0.038667
17.15926722	0.039546
17.15608127	0.039619
17.15599949	0.039739
17.16267214	0.039985
17.15967497	0.04009
17.16269325	0.040182
17.16205552	0.040347
17.15593628	0.040429
17.16258386	0.041326
17.16267215	0.041956
17.15683577	0.042197
17.15947992	0.042248
17.16296457	0.04229
17.16192871	0.042671
17.16202857	0.042782
17.15608809	0.043162
17.16274332	0.043216
17.15607488	0.043465
17.16184807	0.043597
17.16190232	0.043607
17.15596990	0.043608
17.15635797	0.044366
17.15607362	0.044773
17.16204737	0.04494
17.16188722	0.044954
17.16150532	0.045107
17.16190061	0.045157
17.16259503	0.045171
17.16231057	0.045219
17.16310193	0.045672
17.15596957	0.045872
17.15602635	0.046112
17.15730871	0.046625
17.15968329	0.046845
17.16192829	0.047283
17.16197451	0.04751
17.16309894	0.047526
17.16238857	0.047588
17.15927703	0.047742
17.16310267	0.047813
17.16235962	0.048117
17.16281024	0.049286
17.16259477	0.049497
17.15609916	0.049956
17.15615177	0.049996
