# Supplementary material for: Integrated analysis of genome-wide association studies and 3D epigenomic characteristics reveal the BMP2 gene regulating loin muscle depth in Yorkshire pigs
Source: PLoS Genet. 2023 Jun 20;19(6):e1010820. doi: 10.1371/journal.pgen.1010820 (PMC10313041; doi:10.1371/journal.pgen.1010820)
Supplement: S1 Data — (ZIP) [file pgen.1010820.s006.zip]

Archive with 2 entries (1 files):
- S1_Data/
- S1_Data/corrected phenotype of LMD.xls
