# Supplementary material for: Integrated analysis of genome-wide association studies and 3D epigenomic characteristics reveal the BMP2 gene regulating loin muscle depth in Yorkshire pigs
Source: PLoS Genet. 2023 Jun 20;19(6):e1010820. doi: 10.1371/journal.pgen.1010820 (PMC10313041; doi:10.1371/journal.pgen.1010820)
Supplement: S1 Data — (ZIP) [file pgen.1010820.s006.zip › S1_Data/corrected phenotype of LMD.xls]

## Sheet: tb_yy_geno_phe
Farm_Number	corrected_LMD
GWAS14100774	0.770278
GWAS14101122	0.494415
GWAS14101540	0.0759545
GWAS14103268	0.481019
GWAS14103950	0.087947
GWAS14103974	1.57721
GWAS14104032	0.219301
GWAS14104084	-0.1894
GWAS14104098	0.0660919
GWAS14104114	0.287576
GWAS14104115	0.20503
GWAS14104138	0.42869
GWAS14104168	0.768504
GWAS14104266	-0.0597712
GWAS14104299	-0.395634
GWAS14104444	-0.864405
GWAS14104619	0.128805
GWAS14105010	0.62487
GWAS14105029	-0.0860568
GWAS14105033	0.343572
GWAS14105082	0.404314
GWAS14105093	0.297153
GWAS14105114	0.170362
GWAS14105159	0.209564
GWAS14105164	-0.373589
GWAS14105198	0.216782
GWAS14105266	-0.305686
GWAS14105267	0.350733
GWAS14105269	0.0407334
GWAS14105348	0.00770916
GWAS14105349	0.985298
GWAS14105462	1.08524
GWAS14105505	-0.574201
GWAS14105506	-0.0128472
GWAS14105509	0.195298
GWAS14105511	-0.386057
GWAS14105520	0.223015
GWAS14105528	0.095242
GWAS14105544	-0.241549
GWAS14105545	-0.0467992
GWAS14105546	-0.439638
GWAS14105563	-0.439638
GWAS14105615	0.651661
GWAS14105687	0.156967
GWAS14105705	-0.0315487
GWAS14105717	0.739194
GWAS14105722	0.175613
GWAS14105726	0.140733
GWAS14105729	0.331105
GWAS14105730	-0.158339
GWAS14105765	0.229249
GWAS14105767	0.255056
GWAS14105777	0.201475
GWAS14105782	0.598081
GWAS14105784	1.17808
GWAS14105835	0.357895
GWAS14105837	-0.286057
GWAS14105840	1.29431
GWAS14105841	-0.178895
GWAS14105849	-0.0406209
GWAS14105877	0.13641
GWAS14105918	0.000231747
GWAS14105929	1.23166
GWAS14105930	0.550734
GWAS14105955	0.441345
GWAS14105956	-0.200379
GWAS14106001	0.480971
GWAS14106019	-0.141125
GWAS14106031	-0.302795
GWAS14106133	0.580972
GWAS14106207	-0.758231
GWAS14106209	0.058559
GWAS14106234	0.763252
GWAS14106305	-0.0660051
GWAS14106347	0.328689
GWAS14106380	0.399672
GWAS14106381	-0.314279
GWAS14106400	1.65413
GWAS14106523	-0.35396
GWAS14106610	0.504314
GWAS14106613	0.61641
GWAS14106669	0.803944
GWAS14106751	0.743201
GWAS14106779	0.0211042
GWAS14106858	0.289991
GWAS14107203	0.57129
GWAS14107223	0.531104
GWAS14107235	-0.0119193
GWAS14107314	-0.246799
GWAS14107349	0.281847
GWAS14107394	0.577524
GWAS14107449	1.33357
GWAS14107453	0.750362
GWAS14107497	-0.137727
GWAS14107709	0.357895
GWAS14107736	0.0603624
GWAS14107770	-0.4755
GWAS14108875	-0.476872
GWAS15104651	0.229668
GWAS15104943	-0.295638
GWAS15107981	0.849854
GWAS15108056	0.650225
GWAS15108190	1.19189
GWAS15108230	0.875716
GWAS15108263	0.417201
GWAS15108410	0.889111
GWAS15108473	0.564548
GWAS15108902	0.0546033
GWAS15108923	0.243064
GWAS15109302	-0.00717723
GWAS15109412	0.658314
GWAS15109581	-0.313356
GWAS15109659	-0.462614
GWAS15109689	0.350224
GWAS15109816	0.389483
GWAS15109887	-0.24638
GWAS15110127	-0.702428
GWAS15110299	0.180411
GWAS15110648	-0.0588471
GWAS15110678	0.502878
GWAS15110679	-0.132985
GWAS15110713	-0.314283
GWAS15111092	0.176713
GWAS15111321	-0.566256
GWAS15111473	0.0107199
GWAS15111561	-0.407425
GWAS15112542	0.118565
GWAS15112771	-0.109154
GWAS15112923	0.277396
GWAS15112948	-0.0163705
GWAS15113083	0.0247985
GWAS15113496	-0.137855
GWAS15113499	0.0425164
GWAS15113594	0.00418634
GWAS15114005	0.887396
GWAS15114235	0.297953
GWAS15114455	0.257767
GWAS15114494	0.832516
GWAS15114865	0.352517
GWAS15114867	-0.278968
GWAS15114902	-0.231621
GWAS15114907	0.204242
GWAS15114989	0.150606
GWAS15115369	0.123815
GWAS15115399	-0.158412
GWAS15115477	-0.138838
GWAS15115831	-0.286185
GWAS15115845	-0.480879
GWAS15115876	0.48554
GWAS15116275	0.439121
GWAS16119254	-0.120875
GWAS16119257	0.734681
GWAS16119279	0.160543
GWAS16127002	0.457757
GWAS16127013	-0.645134
GWAS16127038	0.147148
GWAS16127102	0.694495
GWAS16127110	0.342761
GWAS16127113	0.79943
GWAS16127118	0.362334
GWAS16127122	-0.657546
GWAS16127137	0.635609
GWAS16127138	0.0944304
GWAS16127140	-0.0494568
GWAS16127153	0.566406
GWAS16127162	-0.4389
GWAS16127171	0.106963
GWAS16127182	0.453011
GWAS16127183	-0.81211
GWAS16127194	-0.130811
GWAS16127198	-0.0993916
GWAS16127206	0.572955
GWAS16127208	0.562398
GWAS16127230	-0.109326
GWAS16127232	-0.170069
GWAS16127236	-0.296859
GWAS16127243	0.60443
GWAS16127255	0.508818
GWAS16127257	-0.0405049
GWAS16127261	0.420303
GWAS16127265	-0.885824
GWAS16127266	0.225608
GWAS16127269	0.313141
GWAS16127271	-0.535745
GWAS16127280	0.0801722
GWAS16127286	0.184495
GWAS16127291	-0.0762476
GWAS16127308	-0.644151
GWAS16127310	-0.00391277
GWAS16127325	-0.798714
GWAS16127326	0.408753
GWAS16127344	0.197835
GWAS16127359	-0.422731
GWAS16127364	0.801657
GWAS16127365	-0.278158
GWAS16127368	-0.509883
GWAS16127372	0.0112852
GWAS16127373	-0.182481
GWAS16127375	0.614124
GWAS16127380	-0.677787
GWAS16127453	0.0791889
GWAS16127497	0.715979
GWAS16127512	0.601656
GWAS16127531	0.695423
GWAS16127534	0.594495
GWAS16127544	0.608818
GWAS16127594	-0.0877866
GWAS16127628	0.235839
GWAS16127640	0.202707
GWAS16127642	0.225175
GWAS16127733	0.467705
GWAS16127770	-0.221739
GWAS16127802	-0.740317
GWAS16127836	0.0366596
GWAS16127874	0.428287
GWAS16127875	-0.0779979
GWAS16128026	0.25415
GWAS16128037	-0.357602
GWAS16128057	0.588261
GWAS16128101	0.164866
GWAS16128111	0.138076
GWAS16128121	0.947704
GWAS16128132	0.971047
GWAS16128136	-0.0118984
GWAS16128138	-0.0548149
GWAS16128192	0.544973
GWAS16128197	0.869244
GWAS16128239	0.157272
GWAS16128243	0.450666
GWAS16128281	0.873078
GWAS16128283	0.332284
GWAS16128291	0.952577
GWAS16128296	0.213531
GWAS16128503	0.0462205
GWAS16128564	-0.0906261
GWAS16133001	1.42277
GWAS16133018	-0.424577
GWAS16133024	0.835609
GWAS16133027	0.212213
GWAS16133040	-0.188715
GWAS16133045	0.399746
GWAS16133046	0.339932
GWAS16133048	0.279189
GWAS16133052	-0.541061
GWAS16133058	-0.235134
GWAS16133064	-0.502722
GWAS16133082	0.298818
GWAS16133085	0.0863504
GWAS16133086	-0.496488
GWAS16133093	0.379189
GWAS16133096	-0.189698
GWAS16133099	0.0710442
GWAS16133110	-0.50402
GWAS16133123	-0.0413678
GWAS16133134	-0.457602
GWAS16133223	0.365901
GWAS16133267	0.56012
GWAS16133302	0.609365
GWAS16133315	-0.0208759
GWAS16133321	1.03899
GWAS16133325	-0.445134
GWAS16133334	-0.276191
GWAS16133362	0.0730106
GWAS16133400	0.039922
GWAS16133411	-0.584391
GWAS16133414	-0.511182
GWAS16133421	0.172028
GWAS16133433	-0.159151
GWAS16133434	0.252399
GWAS16133436	0.0299314
GWAS16133439	-0.47723
GWAS16133442	-0.27723
GWAS16133443	0.441842
GWAS16133445	-0.850069
GWAS16133452	-0.0011822
GWAS16133454	0.468633
GWAS16133456	0.0711001
GWAS16133457	0.226591
GWAS16133459	-1.43946
GWAS16133460	-0.135134
GWAS16133464	-0.0118035
GWAS16133467	0.13277
GWAS16133468	-0.143278
GWAS16133475	0.15956
GWAS16133485	-0.551368
GWAS16133486	-0.445134
GWAS16133491	-0.288715
GWAS16133494	1.28975
GWAS16133496	0.132769
GWAS16133499	-0.367295
GWAS16133520	0.789189
GWAS16133570	0.185423
GWAS16133581	0.139931
GWAS16133602	0.211285
GWAS16133635	1.37635
GWAS16133640	0.766351
GWAS16133646	0.452399
GWAS16133649	1.01468
GWAS16133710	-0.977787
GWAS16133716	-0.314587
GWAS16133719	0.513141
GWAS16133729	0.0390036
GWAS16133730	0.590107
GWAS16133733	0.788874
GWAS16133735	-0.0538445
GWAS16133802	0.613141
GWAS16133803	0.428447
GWAS16133808	0.125609
GWAS16133811	0.341777
GWAS16133815	-0.418344
GWAS16133816	0.132769
GWAS16133831	0.0461649
GWAS16133832	-0.0351333
GWAS16133835	0.401656
GWAS16133841	0.191657
GWAS16133842	-0.0815533
GWAS16133844	-0.550069
GWAS16133845	-0.384392
GWAS16133850	0.30789
GWAS16133853	0.325608
GWAS16133854	0.260543
GWAS16133856	-0.215505
GWAS16133859	-0.229776
GWAS16133861	0.172028
GWAS16133862	-0.334215
GWAS16133866	-0.0877869
GWAS16133869	-0.22365
GWAS16133872	0.0916566
GWAS16133880	0.735608
GWAS16133884	-0.0772304
GWAS16133885	-0.435745
GWAS16133888	1.029
GWAS16133892	-0.710811
GWAS16133907	-0.269086
GWAS16133913	-0.0127307
GWAS16133918	1.01375
GWAS16133924	0.433753
GWAS16133929	0.306963
GWAS16133944	0.185423
GWAS16133996	0.62622
GWAS16134004	0.908818
GWAS16134008	0.50443
GWAS16134009	0.969137
GWAS16134011	0.874443
GWAS16134021	0.562334
GWAS16134023	1.56487
GWAS16134028	0.882955
GWAS16134029	0.300673
GWAS16134032	-0.0351335
GWAS16134033	-0.61211
GWAS16134056	-0.170013
GWAS16134057	-0.0700135
GWAS16134063	0.279189
GWAS16134067	0.228382
GWAS16134068	-0.054763
GWAS16134075	-0.0413677
GWAS16134079	0.64277
GWAS16134084	-0.65723
GWAS16134086	0.667705
GWAS16134094	0.30598
GWAS16134104	0.042506
GWAS16134106	-0.0236497
GWAS16134109	0.0327694
GWAS16134113	-0.476312
GWAS16134122	0.0380762
GWAS16134131	1.29696
GWAS16134140	0.300729
GWAS16134145	0.587334
GWAS16134151	-0.557601
GWAS16134154	-0.00834353
GWAS16134158	-0.235134
GWAS16134164	-0.725505
GWAS16134173	0.710198
GWAS16134208	0.0748017
GWAS16134209	0.494495
GWAS16134210	-0.345134
GWAS16134217	1.81845
GWAS16134226	-0.423649
GWAS16134235	0.025608
GWAS16134250	-0.0958762
GWAS16134252	0.689736
GWAS16134256	-0.345134
GWAS16134260	0.0237528
GWAS16134261	0.763326
GWAS16134264	0.200729
GWAS16134266	-0.061924
GWAS16134268	-0.137045
GWAS16134272	0.25956
GWAS16134277	-0.337973
GWAS16134282	-0.611182
GWAS16134284	-0.230811
GWAS16134289	-0.17723
GWAS16134296	0.00597931
GWAS16134297	0.209586
GWAS16134299	0.179189
GWAS16134407	-0.291553
GWAS16134409	-0.135134
GWAS16134412	0.0220014
GWAS16134414	-0.20211
GWAS16134415	0.00782567
GWAS16134417	-0.471924
GWAS16134444	-0.0494572
GWAS16134446	-0.777787
GWAS16134452	-0.639828
GWAS16134453	0.294495
GWAS16134464	0.74277
GWAS16134467	0.388262
GWAS16134468	0.561471
GWAS16134469	0.111285
GWAS16134471	-0.357601
GWAS16134474	-0.400264
GWAS16134477	-0.27723
GWAS16134478	0.782955
GWAS16134479	0.582028
GWAS16134481	0.44704
GWAS16134482	-0.291553
GWAS16134483	0.0710997
GWAS16134484	0.0299315
GWAS16134487	0.0523985
GWAS16134488	0.543689
GWAS16134490	-0.210254
GWAS16134495	0.199746
GWAS16134497	1.2424
GWAS16134498	-0.0360616
GWAS16134502	0.145237
GWAS16134506	-0.532667
GWAS16134510	-0.55723
GWAS16134513	0.331842
GWAS16134518	0.173939
GWAS16134519	-0.425505
GWAS16134521	1.02808
GWAS16134522	0.500781
GWAS16134524	0.686962
GWAS16134527	0.0773335
GWAS16134528	0.288197
GWAS16134530	-0.41211
GWAS16134533	-0.194948
GWAS16134536	0.0433265
GWAS16134539	0.481963
GWAS16134540	-0.370997
GWAS16134545	-0.570625
GWAS16134560	0.787386
GWAS16134575	0.000569642
GWAS16134576	0.421285
GWAS16134577	0.540915
GWAS16134580	0.444616
GWAS16134581	0.394495
GWAS16134600	-0.196804
GWAS16134609	-0.391553
GWAS16134610	-0.531739
GWAS16134611	0.648076
GWAS16134614	1.12091
GWAS16134617	0.674867
GWAS16134618	0.192691
GWAS16134623	0.386351
GWAS16134627	0.711591
GWAS16134628	1.50314
GWAS16134631	0.982956
GWAS16134634	-0.38532
GWAS16134635	1.46764
GWAS16134644	0.991591
GWAS16134647	0.304227
GWAS16134652	-0.0288483
GWAS16134656	0.340914
GWAS16134664	-0.0127311
GWAS16134670	-0.731367
GWAS16134671	0.0710999
GWAS16134675	-0.650996
GWAS16134676	0.212213
GWAS16134677	-0.104021
GWAS16134678	0.298818
GWAS16134682	-0.230811
GWAS16134695	-0.0610615
GWAS16134697	-0.437045
GWAS16134698	-0.677786
GWAS16134737	0.3372
GWAS16134793	0.211338
GWAS16134795	0.339879
GWAS16134802	0.28553
GWAS16134811	-0.17723
GWAS16134817	-0.0877869
GWAS16134818	0.380224
GWAS16134822	0.600729
GWAS16134825	-0.0519896
GWAS16134826	-0.16296
GWAS16134833	0.635608
GWAS16134837	0.0791891
GWAS16134838	0.0648663
GWAS16134840	0.285423
GWAS16134841	-0.437972
GWAS16134843	0.0944307
GWAS16134848	-0.691553
GWAS16134852	0.163062
GWAS16134854	0.0782618
GWAS16134860	0.575794
GWAS16134861	0.0184472
GWAS16134870	0.231842
GWAS16134871	-0.403038
GWAS16134875	0.239986
GWAS16134876	0.130915
GWAS16134879	-0.278158
GWAS16134880	-0.611182
GWAS16134882	-0.244206
GWAS16134883	-0.477175
GWAS16134888	-0.133288
GWAS16134889	0.267705
GWAS16134892	0.774866
GWAS16134894	-0.693409
GWAS16134899	-0.0887141
GWAS16134947	-0.257601
GWAS16135165	0.6472
GWAS16135166	0.372028
GWAS16135170	0.57399
GWAS16135198	0.361471
GWAS16135199	0.543688
GWAS16135249	-0.0718724
GWAS16135295	-0.716169
GWAS16135361	-0.450384
GWAS16135802	0.0207286
GWAS16135983	-0.284392
GWAS16136080	0.175237
GWAS16136467	0.199746
GWAS16136485	0.0465357
GWAS16136492	-0.196859
GWAS16136624	0.326536
GWAS16136702	0.42622
GWAS16136743	0.861152
GWAS16136867	-0.0615533
GWAS16136872	0.363512
GWAS16142007	-0.156999
GWAS16142008	0.16263
GWAS16142018	0.145524
GWAS16142020	0.0799673
GWAS16142021	0.337008
GWAS16142068	0.30096
GWAS16142096	0.609049
GWAS16142099	0.851081
GWAS16142122	0.134755
GWAS16142142	0.363456
GWAS16142152	-0.714253
GWAS16142162	0.0401253
GWAS16142173	-0.5766
GWAS16142175	0.797844
GWAS16142196	0.161545
GWAS16142206	-0.166971
GWAS16142221	-0.450116
GWAS16142225	-0.0183249
GWAS16142241	0.555682
GWAS16142244	0.449569
GWAS16142250	0.054634
GWAS16142264	1.02
GWAS16142277	1.11056
GWAS16142293	0.134207
GWAS16142299	0.15686
GWAS16142300	0.179022
GWAS16142473	0.25328
GWAS16142479	-0.031053
GWAS16142507	-0.374262
GWAS16142509	-0.276108
GWAS16142521	0.865802
GWAS16142529	-0.129132
GWAS16142536	0.828214
GWAS16142541	1.24612
GWAS16142550	-0.0129636
GWAS16142552	-0.499318
GWAS16142577	0.711238
GWAS16142707	0.276758
GWAS16142724	0.676823
GWAS16142730	0.759847
GWAS16142764	-0.862064
GWAS16142767	-0.549838
GWAS16142812	-0.128761
GWAS16142837	-0.31352
GWAS16142840	-0.693696
GWAS16142853	0.772473
GWAS16142860	-0.207222
GWAS16142864	-0.938761
GWAS16142865	0.548215
GWAS16142874	0.130256
GWAS16142880	-0.490487
GWAS16142882	0.279504
GWAS16142893	-0.132221
GWAS16142897	0.0525377
GWAS16142906	0.310627
GWAS16142912	0.603585
GWAS16142922	0.184208
GWAS16142926	-0.514438
GWAS16142939	-0.342583
GWAS16142940	-0.116164
GWAS16142958	0.992908
GWAS16142974	0.534578
GWAS16142976	-0.113511
GWAS16142987	0.0340776
GWAS16142997	-0.649188
GWAS16143095	-0.215895
GWAS16143099	0.104911
GWAS16143199	0.322537
GWAS16143379	0.113242
GWAS16143386	-0.151693
GWAS16143387	-0.307927
GWAS16143412	0.226795
GWAS16143419	-0.0814138
GWAS16143435	0.689699
GWAS16143441	-0.0585204
GWAS16143446	0.00519009
GWAS16143452	-0.48506
GWAS16143455	0.169569
GWAS16143464	-0.530672
GWAS16143465	0.309699
GWAS16143466	-0.0139465
GWAS16143471	0.407046
GWAS16143499	0.119884
GWAS16143635	-0.010487
GWAS16143658	-0.102398
GWAS16143670	0.337658
GWAS16143673	0.56007
GWAS16143692	-0.41672
GWAS16143695	0.19161
GWAS16143723	-0.427036
GWAS16143724	-0.136228
GWAS16143733	-0.0832044
GWAS16143735	-0.417277
GWAS16143801	-0.0223146
GWAS16143807	-0.178484
GWAS16143812	-0.146387
GWAS16143814	-0.477556
GWAS16143817	-0.247992
GWAS16143820	0.808863
GWAS16143852	0.560775
GWAS16143867	0.0686779
GWAS16143888	0.589235
GWAS16143908	-0.155153
GWAS16143923	0.423363
GWAS16143924	0.172565
GWAS16143927	0.271888
GWAS16143942	0.0305236
GWAS16143961	0.0429918
GWAS16144109	0.379819
GWAS16144112	0.594579
GWAS16144117	-0.0659224
GWAS16144132	0.470191
GWAS16144159	0.161239
GWAS16144160	0.584393
GWAS16144165	0.095747
GWAS16144166	-0.0976481
GWAS16144169	0.234198
GWAS16144171	-0.663511
GWAS16144174	0.670256
GWAS16144177	0.244579
GWAS16144178	0.213094
GWAS16144192	0.241489
GWAS16144407	-0.345459
GWAS16144411	1.24738
GWAS16144412	0.18392
GWAS16144424	0.0880567
GWAS16144437	-0.0147264
GWAS16144451	0.385403
GWAS16144457	0.910895
GWAS16144480	-0.34892
GWAS16144498	-0.297185
GWAS16144505	0.843734
GWAS16144519	0.390338
GWAS16144528	-0.25608
GWAS16144554	0.387565
GWAS16144556	-0.142685
GWAS16144561	-0.190961
GWAS16144584	0.366332
GWAS16144701	0.504912
GWAS16144731	0.696572
GWAS16144734	-0.0524996
GWAS16144832	0.00623931
GWAS16144848	0.6834
GWAS16144853	-0.333325
GWAS16145002	0.334568
GWAS16145006	0.119142
GWAS16145014	0.540246
GWAS16145042	0.336118
GWAS16145063	-0.350672
GWAS16145082	0.30982
GWAS16145164	0.226823
GWAS16145171	0.249476
GWAS16145176	-0.896943
GWAS16145177	-0.656202
GWAS16145203	0.712844
GWAS16145233	0.109968
GWAS16145243	-0.230209
GWAS16145256	0.352008
GWAS16145274	-0.483799
GWAS16145283	-0.272129
GWAS16145303	-0.187649
GWAS16145352	-0.0588815
GWAS16145362	-1.26592
GWAS16145368	-0.285551
GWAS16145371	-1.20277
GWAS16145372	0.659263
GWAS16145457	0.150933
GWAS16145474	-0.658075
GWAS16145484	-0.468019
GWAS16145496	-0.472528
GWAS16145511	-0.125486
GWAS16145537	0.343215
GWAS16145544	0.0985302
GWAS16145548	-0.140737
GWAS16145579	-0.150672
GWAS16145599	-0.693334
GWAS16145668	0.0685856
GWAS16145697	0.429885
GWAS16145801	0.674392
GWAS16145806	0.361795
GWAS16145812	-0.0193731
GWAS16145825	0.853957
GWAS16145839	0.56019
GWAS16145844	0.282101
GWAS16145868	0.133401
GWAS16145873	0.930338
GWAS16145917	-0.309012
GWAS16145950	0.826053
GWAS16145953	-0.17481
GWAS16145961	0.483642
GWAS16145971	0.0534653
GWAS16145996	0.595562
GWAS16146108	1.26189
GWAS16146109	0.327565
GWAS16146111	-0.0373697
GWAS16146113	-0.291757
GWAS16146125	0.941266
GWAS16146188	0.606517
GWAS16146210	-0.289105
GWAS16146224	0.458242
GWAS16146239	0.216944
GWAS16146259	0.3375
GWAS16146270	-0.431943
GWAS16146291	-0.331823
GWAS16146294	-0.121201
GWAS16146319	0.356981
GWAS16146343	0.599819
GWAS16146377	-0.403325
GWAS16146390	0.56853
GWAS16146397	1.09717
GWAS16146516	-0.365088
GWAS16146589	0.760348
GWAS16146596	0.636757
GWAS16146599	0.233984
GWAS16146603	0.427659
GWAS16146610	0.548892
GWAS16146613	-0.135431
GWAS16146621	0.455135
GWAS16146623	0.256054
GWAS16146626	0.200255
GWAS16146634	0.975933
GWAS16146646	0.297036
GWAS16146654	-0.301414
GWAS16146658	0.442166
GWAS16146667	0.361795
GWAS16146668	0.945747
GWAS16146670	0.65661
GWAS16146671	0.876304
GWAS16146680	-0.334067
GWAS16146682	0.0189572
GWAS16146901	0.387564
GWAS16146909	0.503733
GWAS16146931	-0.169466
GWAS16146939	0.651331
GWAS16146947	0.113427
GWAS16146948	0.426944
GWAS16146961	0.130339
GWAS16146967	-0.159661
GWAS16148327	0.453613
GWAS16148376	0.42775
GWAS16148381	0.731451
GWAS16152001	0.376118
GWAS16152005	-0.435792
GWAS16152007	-0.108631
GWAS16152019	0.746119
GWAS16152027	-0.221229
GWAS16152028	0.227603
GWAS16152030	1.00291
GWAS16152031	0.32161
GWAS16152051	-0.100116
GWAS16152055	0.414819
GWAS16152072	1.03384
GWAS16152085	0.777046
GWAS16152107	1.11668
GWAS16152111	0.683465
GWAS16152112	0.883095
GWAS16152117	0.361554
GWAS16152142	-0.0197541
GWAS16152158	0.309875
GWAS16152194	-0.577036
GWAS16152201	-0.406164
GWAS16152230	-0.605738
GWAS16152251	1.26859
GWAS16152261	-0.257463
GWAS16152262	-0.981229
GWAS16152265	0.161053
GWAS16152267	-0.439994
GWAS16152268	-0.239559
GWAS16152269	-0.791043
GWAS16152275	0.0623518
GWAS16152276	-0.930301
GWAS16152279	0.112352
GWAS16152303	-0.284253
GWAS16152310	0.447353
GWAS16152352	-0.595802
GWAS16152403	-0.107277
GWAS16152406	0.0521661
GWAS16152407	0.824208
GWAS16152412	0.41686
GWAS16152413	0.0855616
GWAS16152416	0.377723
GWAS16152417	-0.169002
GWAS16152419	0.847472
GWAS16152421	0.0816094
GWAS16152428	-0.514068
GWAS16152429	0.250812
GWAS16152430	-0.22648
GWAS16152435	-0.00197099
GWAS16152436	-0.738761
GWAS16152438	0.176675
GWAS16152440	0.122166
GWAS16152442	0.390997
GWAS16152443	0.0213599
GWAS16152469	0.176294
GWAS16152480	-0.26993
GWAS16152483	0.144077
GWAS16152490	-0.815552
GWAS16152506	-0.154624
GWAS16152507	0.682167
GWAS16152516	0.437417
GWAS16152538	0.0623522
GWAS16152539	0.202537
GWAS16152554	-0.0833255
GWAS16152555	0.293279
GWAS16152556	0.199513
GWAS16152564	0.33161
GWAS16152567	0.576675
GWAS16152576	0.355747
GWAS16152581	1.14347
GWAS16152586	0.616489
GWAS16152600	-0.0885105
GWAS16152655	0.912537
GWAS16152675	-0.1516
GWAS16152686	-0.779875
GWAS16152726	0.0891421
GWAS16152728	-0.119809
GWAS16152733	0.280256
GWAS16152734	0.245005
GWAS16152739	0.3084
GWAS16152742	-0.483761
GWAS16152743	0.201239
GWAS16152746	0.0784002
GWAS16152756	0.317964
GWAS16152758	-0.230672
GWAS16152761	-0.362713
GWAS16152762	0.115933
GWAS16152774	-0.0725828
GWAS16152780	0.313651
GWAS16152786	0.389754
GWAS16152789	0.292352
GWAS16152790	0.269513
GWAS16152797	0.233891
GWAS16152798	-0.281479
GWAS16152821	-0.371229
GWAS16152827	0.452167
GWAS16152839	0.328029
GWAS16152845	1.50421
GWAS16152848	0.0408122
GWAS16152860	0.353094
GWAS16152862	-0.334995
GWAS16152870	-0.196915
GWAS16152871	-0.258205
GWAS16152875	0.246303
GWAS16152899	0.118586
GWAS16152904	0.0698842
GWAS16152911	0.319142
GWAS16152959	0.0950055
GWAS16152960	0.320441
GWAS16152979	0.570997
GWAS16152983	0.658586
GWAS16152999	-0.458696
GWAS16153000	0.034634
GWAS16153004	0.690627
GWAS16153007	0.564263
GWAS16153033	0.0262395
GWAS16153038	0.370562
GWAS16153053	0.0267302
GWAS16153089	1.17421
GWAS16153175	-0.0359788
GWAS16153202	0.189142
GWAS16153207	1.22026
GWAS16153219	-0.440116
GWAS16153222	-0.133325
GWAS16153225	1.07661
GWAS16153261	-0.0665444
GWAS16153275	0.818521
GWAS16153292	0.320988
GWAS16153413	-0.28993
GWAS16153414	0.161981
GWAS16153428	0.333465
GWAS16153430	0.352287
GWAS16153448	0.320441
GWAS16153449	0.206118
GWAS16153453	0.170441
GWAS16153456	0.530812
GWAS16153458	0.125376
GWAS16153475	-0.078817
GWAS16153477	0.0159324
GWAS16153483	0.8697
GWAS16153495	0.509449
GWAS16153499	-0.680181
GWAS16153527	-0.0422118
GWAS16153528	-0.330673
GWAS16153530	-0.383325
GWAS16153532	-0.360486
GWAS16153543	0.204819
GWAS16153544	0.963465
GWAS16153546	0.0838364
GWAS16153548	0.0963039
GWAS16153551	0.72007
GWAS16153553	0.339699
GWAS16153556	0.749143
GWAS16153557	0.917046
GWAS16153559	0.430255
GWAS16153560	0.440998
GWAS16153564	0.386489
GWAS16153575	0.417788
GWAS16153582	-0.764624
GWAS16153584	0.259328
GWAS16153588	0.380255
GWAS16153599	-0.00808402
GWAS16153729	0.74661
GWAS16153732	0.156489
GWAS16153745	-0.210115
GWAS16153749	-0.597277
GWAS16153758	0.744208
GWAS16153760	0.460626
GWAS16153762	0.709328
GWAS16153763	0.392844
GWAS16153764	0.459328
GWAS16153773	0.0730939
GWAS16153776	-0.377463
GWAS16153790	-0.220301
GWAS16153921	-0.023038
GWAS16154011	0.437788
GWAS16154012	-0.525793
GWAS16154019	0.129699
GWAS16154033	-0.73648
GWAS16154034	0.0430942
GWAS16154046	0.429012
GWAS16154047	0.664384
GWAS16154052	0.7184
GWAS16154056	0.584013
GWAS16154074	-0.12648
GWAS16154075	-0.0211081
GWAS16154077	0.1584
GWAS16154078	0.372779
GWAS16154080	0.570496
GWAS16154120	0.459819
GWAS16154141	0.32815
GWAS16154143	0.205311
GWAS16154160	0.37648
GWAS16154177	0.271917
GWAS16154189	0.776425
GWAS16154210	-0.748084
GWAS16154214	0.370441
GWAS16154215	0.880441
GWAS16154218	0.604393
GWAS16154225	-0.0225278
GWAS16154228	0.357101
GWAS16154231	0.200868
GWAS16154236	-0.257833
GWAS16154238	-0.0451809
GWAS16154248	-0.255607
GWAS16154254	-0.6516
GWAS16154256	0.420442
GWAS16154340	0.0506268
GWAS16154350	0.0391424
GWAS16154368	-0.670857
GWAS16154376	-0.00499513
GWAS16154390	0.861238
GWAS16154431	0.419932
GWAS16154447	-0.397787
GWAS16154626	-0.344206
GWAS16154694	-0.869643
GWAS16154695	0.171221
GWAS16154827	-0.725876
GWAS16154966	0.35431
GWAS16154985	0.920626
GWAS16154987	-0.715978
GWAS16155100	0.77264
GWAS16155108	0.685376
GWAS16155111	-0.321108
GWAS16155134	-0.470737
GWAS16155192	0.594262
GWAS16155193	0.28519
GWAS16155201	0.385191
GWAS16155207	-0.167649
GWAS16155216	0.309699
GWAS16155223	1.08155
GWAS16155241	0.73494
GWAS16155257	-0.410431
GWAS16155295	0.486239
GWAS16155306	-0.0297448
GWAS16155351	-0.217277
GWAS16155365	0.754569
GWAS16155367	0.746489
GWAS16155371	0.432167
GWAS16155376	0.216545
GWAS16155408	0.423094
GWAS16155411	0.214207
GWAS16155429	0.0578434
GWAS16155430	0.293771
GWAS16155456	-0.451229
GWAS16155481	-0.31493
GWAS16155498	-0.589569
GWAS16155531	0.825478
GWAS16155601	0.282909
GWAS16155605	0.0663035
GWAS16155616	0.107417
GWAS16155620	-0.716906
GWAS16155623	-0.515978
GWAS16155633	0.575932
GWAS16155638	0.738029
GWAS16155640	1.02649
GWAS16155649	0.333466
GWAS16155652	1.16346
GWAS16155656	0.219514
GWAS16155663	1.14439
GWAS16155668	-0.245793
GWAS16155669	0.0802556
GWAS16155670	-0.369383
GWAS16155674	0.138771
GWAS16155680	-0.462769
GWAS16155683	0.395933
GWAS16155688	0.227602
GWAS16155690	0.320441
GWAS16155707	-0.43315
GWAS16155711	0.333836
GWAS16155712	0.14007
GWAS16155723	0.243826
GWAS16155725	0.532593
GWAS16155731	0.33161
GWAS16155737	-0.347036
GWAS16155739	0.573651
GWAS16155740	0.266053
GWAS16155756	0.201238
GWAS16155761	-0.0117856
GWAS16155763	0.090812
GWAS16155764	0.544755
GWAS16155765	0.52007
GWAS16155769	0.489328
GWAS16155774	-0.530672
GWAS16155776	0.335561
GWAS16155781	0.31519
GWAS16155782	0.740682
GWAS16155796	-0.0108577
GWAS16155815	-0.574577
GWAS16155912	-0.410551
GWAS16155964	-0.10685
GWAS16155967	0.113335
GWAS16155970	0.324569
GWAS16155973	0.0923522
GWAS16155974	0.0646332
GWAS16155977	0.962167
GWAS16155983	0.495933
GWAS16155987	0.171795
GWAS16155989	-0.557834
GWAS16155991	-0.17518
GWAS16155995	-0.391415
GWAS16156013	0.267408
GWAS16156036	0.453215
GWAS16156053	0.381731
GWAS16156070	0.210246
GWAS16156083	-0.346228
GWAS16156220	0.432537
GWAS16156227	0.099328
GWAS16156232	-0.0970911
GWAS16156238	0.573651
GWAS16156239	0.833215
GWAS16156263	-0.319002
GWAS16156279	0.845682
GWAS16156281	-0.815552
GWAS16156293	0.310998
GWAS16156299	-0.218826
GWAS16156317	-1.10444
GWAS16156406	0.703215
GWAS16156411	0.00648929
GWAS16156419	0.0168601
GWAS16156423	0.596861
GWAS16156428	0.557973
GWAS16156437	0.381238
GWAS16156450	0.169885
GWAS16156459	0.0613691
GWAS16156461	-0.197091
GWAS16156466	0.525005
GWAS16156469	0.0414244
GWAS16156476	0.157788
GWAS16156490	0.00975406
GWAS16156498	0.387417
GWAS16156519	-0.618084
GWAS16156552	-0.49635
GWAS16156588	-0.426971
GWAS16156593	0.336489
GWAS16156597	0.607658
GWAS16156712	-0.764392
GWAS16156742	0.533753
GWAS16156862	0.273215
GWAS16156869	-0.0555521
GWAS16156882	0.3884
GWAS16156887	0.523771
GWAS16156891	-0.11635
GWAS16156911	-0.360116
GWAS16156930	0.14815
GWAS16156951	0.0330849
GWAS16156979	-0.560551
GWAS16156980	0.560255
GWAS17137045	-0.499826
GWAS17137046	1.01171
GWAS17137068	0.12073
GWAS17137073	-0.401672
GWAS17137074	-0.636552
GWAS17137086	0.179617
GWAS17137088	0.12073
GWAS17137108	0.641287
GWAS17137119	-0.170253
GWAS17137120	-0.0695761
GWAS17137124	-0.649946
GWAS17137125	0.650981
GWAS17137126	-0.394511
GWAS17137127	0.0939495
GWAS17137139	0.317029
GWAS17137142	-0.282044
GWAS17137146	1.03228
GWAS17137148	0.111723
GWAS17137150	0.00270582
GWAS17137152	0.604561
GWAS17137158	-0.0159952
GWAS17137179	0.875239
GWAS17137200	0.77406
GWAS17137235	0.110795
GWAS17137264	-0.496375
GWAS17137267	-0.355262
GWAS17137270	-0.255263
GWAS17137271	0.76252
GWAS17137285	0.322586
GWAS17137286	0.381472
GWAS17137295	0.182149
GWAS17137298	-0.292665
GWAS17137334	-0.308834
GWAS17137339	0.0170288
GWAS17137348	-0.800744
GWAS17137363	-0.522228
GWAS17137410	-0.695448
GWAS17137421	-0.0721081
GWAS17137426	0.204561
GWAS17137435	-0.0739636
GWAS17137436	-0.0132213
GWAS17137440	0.861843
GWAS17137441	0.417957
GWAS17137442	0.0733833
GWAS17137443	0.647521
GWAS17137444	0.72419
GWAS17137448	0.284005
GWAS17137451	0.192094
GWAS17137455	0.52073
GWAS17137506	-0.91011
GWAS17137509	1.20082
GWAS17137510	-0.459739
GWAS17137512	0.299518
GWAS17137518	-0.619553
GWAS17137519	0.0185354
GWAS17137522	-0.965547
GWAS17137523	-0.441038
GWAS17137524	-0.10141
GWAS17137525	-0.284804
GWAS17137527	-0.53332
GWAS17137528	-0.253876
GWAS17137529	-0.351224
GWAS17137533	-0.722337
GWAS17137534	-0.362763
GWAS17137536	0.111244
GWAS17137539	0.297422
GWAS17137540	1.00156
GWAS17137541	-0.274434
GWAS17137543	-0.318756
GWAS17137546	-0.34141
GWAS17137589	0.522116
GWAS17137590	0.146123
GWAS17137591	0.0445185
GWAS17137592	-0.0859731
GWAS17137593	0.362292
GWAS17137595	0.12026
GWAS17137608	0.910817
GWAS17137673	0.464398
GWAS17137717	-0.165417
GWAS17137718	-0.0591822
GWAS17137720	-0.333746
GWAS17137735	1.18014
GWAS17137736	-0.227393
GWAS17137748	0.218656
GWAS17137751	-0.0845537
GWAS17137760	0.573034
GWAS17137764	-0.118997
GWAS17137768	0.953285
GWAS17137771	0.288536
GWAS17137777	0.74489
GWAS17137791	0.123712
GWAS17137792	-0.393134
GWAS17137793	-0.647643
GWAS17137795	-0.00122364
GWAS17137796	-0.0801755
GWAS17137799	-0.200732
GWAS17137815	-0.0795207
GWAS17137821	0.117029
GWAS17137852	0.0179569
GWAS17137853	-0.0767374
GWAS17137854	0.340369
GWAS17137855	-0.0203733
GWAS17137857	-0.183899
GWAS17137858	0.0911663
GWAS17137860	-0.282971
GWAS17137861	0.378699
GWAS17137881	0.117028
GWAS17137885	0.546593
GWAS17137886	0.348448
GWAS17137897	-0.0122938
GWAS17137899	0.193012
GWAS17137914	0.352826
GWAS17137915	0.154683
GWAS17137918	0.308263
GWAS17137929	0.169005
GWAS17137936	0.459988
GWAS17137947	-0.323834
GWAS17137949	-0.203277
GWAS17137950	-0.135624
GWAS17137951	0.317957
GWAS17137957	0.172456
GWAS17137962	-0.124762
GWAS17138013	-0.199826
GWAS17138015	0.331352
GWAS17138040	-0.318527
GWAS17138046	0.357215
GWAS17138066	0.0652943
GWAS17138072	0.0812215
GWAS17138076	0.117028
GWAS17138078	-0.416923
GWAS17138081	0.356287
GWAS17138086	0.351908
GWAS17138093	0.36252
GWAS17138095	0.437585
GWAS17138097	-0.209761
GWAS17138100	-0.215995
GWAS17138103	0.661844
GWAS17138112	0.307335
GWAS17138123	-0.140003
GWAS17138128	0.1974
GWAS17138135	0.178698
GWAS17138140	0.349377
GWAS17138141	0.726036
GWAS17138146	0.294868
GWAS17138148	0.0814724
GWAS17138152	0.44382
GWAS17138156	0.659988
GWAS17138159	0.467826
GWAS17138160	0.19394
GWAS17138161	0.130359
GWAS17138163	-0.212294
GWAS17138165	0.0385138
GWAS17138167	0.339442
GWAS17138170	0.117029
GWAS17138171	-0.235624
GWAS17138176	0.503634
GWAS17138178	0.663449
GWAS17138179	0.849126
GWAS17138186	0.684932
GWAS17138190	0.608012
GWAS17138199	0.523262
GWAS17138208	0.000631758
GWAS17138212	-0.127087
GWAS17138213	-0.328014
GWAS17138215	0.421188
GWAS17138217	0.82835
GWAS17138222	0.185381
GWAS17138226	0.311495
GWAS17138248	-0.289424
GWAS17138253	0.152849
GWAS17138259	0.0690273
GWAS17138280	-0.207207
GWAS17138302	0.178689
GWAS17138304	-0.0499468
GWAS17138306	0.955359
GWAS17138309	0.0974004
GWAS17138311	-0.198222
GWAS17138312	-0.0758095
GWAS17138324	0.141964
GWAS17138325	0.625118
GWAS17138326	0.12074
GWAS17138327	0.235053
GWAS17138331	-0.0240843
GWAS17138335	0.533198
GWAS17138382	-0.331465
GWAS17138392	0.392542
GWAS17138393	0.322116
GWAS17138403	-0.504675
GWAS17138404	-0.826159
GWAS17138406	-0.63332
GWAS17138408	-0.307457
GWAS17138413	-0.224303
GWAS17138417	0.586308
GWAS17138428	-0.16011
GWAS17138432	-0.185852
GWAS17138436	0.411494
GWAS17138440	0.2718
GWAS17138446	-0.0180693
GWAS17138448	-0.248571
GWAS17138449	-0.189433
GWAS17138450	0.0872365
GWAS17138452	0.597783
GWAS17138453	0.0523568
GWAS17138456	-0.205241
GWAS17138457	-0.516344
GWAS17138458	0.354945
GWAS17138459	0.594398
GWAS17138462	0.125566
GWAS17138465	0.639889
GWAS17138467	0.847422
GWAS17138469	-0.123942
GWAS17138474	-0.386901
GWAS17138476	-0.41357
GWAS17138484	-0.241409
GWAS17138496	-0.213691
GWAS17138497	-0.532272
GWAS17138499	-0.241159
GWAS17138506	0.115882
GWAS17138527	1.06668
GWAS17138565	-0.249248
GWAS17138568	0.0784703
GWAS17138569	-0.120853
GWAS17138570	0.315882
GWAS17138576	0.165075
GWAS17138584	0.0498341
GWAS17138599	-0.757327
GWAS17138603	0.139441
GWAS17138613	-0.263342
GWAS17138623	0.619803
GWAS17138626	0.0902384
GWAS17138628	-0.0614867
GWAS17138631	1.27061
GWAS17138632	0.227891
GWAS17138636	-0.241858
GWAS17138638	0.206408
GWAS17138640	-0.131923
GWAS17138642	-0.346246
GWAS17138648	-0.0767374
GWAS17138652	0.608264
GWAS17138655	0.372465
GWAS17138657	0.124191
GWAS17138658	0.973384
GWAS17138661	0.245675
GWAS17138665	-0.173035
GWAS17138672	-0.15618
GWAS17138683	0.736658
GWAS17138688	0.131351
GWAS17138689	1.07338
GWAS17138690	-0.233768
GWAS17138691	0.978699
GWAS17138693	0.393012
GWAS17138694	-0.0945109
GWAS17138753	-0.0677205
GWAS17138765	-0.206978
GWAS17138862	-0.0524791
GWAS17138863	-0.613212
GWAS17138904	0.769682
GWAS17138926	0.306408
GWAS17138928	-0.407906
GWAS17138929	-0.171431
GWAS17138936	0.257215
GWAS17138938	-0.471432
GWAS17138945	0.204551
GWAS17138952	-0.549019
GWAS17138955	-0.0150673
GWAS17138956	0.727892
GWAS17138957	0.313569
GWAS17138982	-0.910689
GWAS17138992	0.505489
GWAS17139025	-0.0346965
GWAS17139027	1.00894
GWAS17139033	-0.0284719
GWAS17139034	-0.354335
GWAS17139041	-0.19452
GWAS17139059	-0.913221
GWAS17139068	0.171528
GWAS17139073	0.13227
GWAS17139077	-0.339084
GWAS17139081	0.488634
GWAS17139082	0.273384
GWAS17139096	0.323262
GWAS17139097	-0.207915
GWAS17139100	-0.0767373
GWAS17139115	0.694868
GWAS17139118	-0.27926
GWAS17139201	-0.820361
GWAS17139205	-0.213691
GWAS17139209	-0.472578
GWAS17139213	-1.05048
GWAS17139214	-0.414118
GWAS17139216	-0.225231
GWAS17139218	0.312171
GWAS17139232	-0.269925
GWAS17139239	0.420075
GWAS17139240	0.35514
GWAS17139241	0.285511
GWAS17139242	0.465326
GWAS17139244	0.0830992
GWAS17139248	-0.000481784
GWAS17139250	0.334945
GWAS17139254	-0.53332
GWAS17139260	-0.0820213
GWAS17139263	0.809213
GWAS17139311	0.259333
GWAS17139317	0.488164
GWAS17139398	0.899147
GWAS17139407	0.0509805
GWAS17139409	1.22789
GWAS17139417	0.837586
GWAS17139421	0.635053
GWAS17139422	-0.228463
GWAS17139437	0.494868
GWAS17139438	-0.592665
GWAS17139448	0.00202942
GWAS17139451	-0.0633422
GWAS17139454	-0.371432
GWAS17139456	0.0562867
GWAS17139460	0.339441
GWAS17139462	0.488383
GWAS17139485	0.321658
GWAS17139487	-0.260559
GWAS17139488	0.0385135
GWAS17139492	0.617957
GWAS17139496	0.223263
GWAS17139499	0.850971
GWAS17139501	-0.665198
GWAS17139502	-0.257108
GWAS17139505	0.856286
GWAS17139507	0.217029
GWAS17139511	0.59394
GWAS17139521	-0.743713
GWAS17139522	0.102706
GWAS17139528	-0.0543253
GWAS17139530	-0.54093
GWAS17139532	0.552836
GWAS17139534	-0.410438
GWAS17139562	0.747521
GWAS17139563	0.628819
GWAS17139570	0.0653038
GWAS17139573	0.81357
GWAS17139598	1.12418
GWAS17139670	0.284932
GWAS17139704	0.0260454
GWAS17139730	0.330425
GWAS17139740	0.460916
GWAS17139745	-0.12939
GWAS17139752	-0.565874
GWAS17139753	0.586788
GWAS17139756	0.644747
GWAS17139766	-0.399826
GWAS17139779	0.187706
GWAS17139780	-0.249019
GWAS17139797	0.758142
GWAS17139801	0.400632
GWAS17139810	-0.769794
GWAS17139830	0.616801
GWAS17139837	-0.217142
GWAS17139845	-0.493135
GWAS17139849	0.100632
GWAS17139857	0.0451955
GWAS17139858	-0.380667
GWAS17139861	-0.055472
GWAS17139863	0.247051
GWAS17139869	-0.147644
GWAS17139883	0.569834
GWAS17139886	0.047979
GWAS17139888	0.367607
GWAS17139889	-0.0217804
GWAS17139890	0.689759
GWAS17139891	0.16668
GWAS17139894	-0.32832
GWAS17139895	-0.307457
GWAS17139897	0.415882
GWAS17139920	-0.213691
GWAS17139925	-0.499804
GWAS17139926	-0.344859
GWAS17139928	-0.208134
GWAS17139933	-0.0654167
GWAS17139938	0.00248699
GWAS17139943	0.068535
GWAS17139999	1.04612
GWAS17140008	1.13666
GWAS17140009	0.859988
GWAS17140019	0.308263
GWAS17140021	1.1332
GWAS17140029	0.545666
GWAS17140041	0.100174
GWAS17140062	0.675239
GWAS17140091	0.659988
GWAS17140103	0.642214
GWAS17140112	0.799246
GWAS17140120	-0.0113663
GWAS17140129	-0.152479
GWAS17140158	0.261843
GWAS17140196	0.127892
GWAS17140201	0.252827
GWAS17140207	0.252827
GWAS17140215	-0.892665
GWAS17140224	-0.736552
GWAS17140230	0.225118
GWAS17140232	0.278699
GWAS17140255	0.743819
GWAS17140258	0.192085
GWAS17140273	0.20549
GWAS17140281	0.105489
GWAS17140303	0.76715
GWAS17140392	1.08493
GWAS17140394	1.04475
GWAS17140396	0.206408
GWAS17140410	-0.467721
GWAS17140414	0.169682
GWAS17140415	0.0232625
GWAS17140416	-0.336551
GWAS17140417	-0.393583
GWAS17140430	0.0232628
GWAS17140431	-0.373955
GWAS17140438	0.203634
GWAS17140459	0.23573
GWAS17140480	0.251908
GWAS17140512	0.929747
GWAS17140514	0.753755
GWAS17140538	-0.2176
GWAS17140572	0.309191
GWAS17140600	0.302706
GWAS17140608	-0.310689
GWAS17140614	0.0126501
GWAS17140617	0.0724648
GWAS17140623	-0.200745
GWAS17140682	0.489561
GWAS17140690	0.819803
GWAS17140697	0.587706
GWAS17140752	-0.303528
GWAS17140753	-0.469576
GWAS17140758	-0.29452
GWAS17140792	-0.541858
GWAS17140803	0.733198
GWAS17140816	0.64382
GWAS17140831	1.16808
GWAS17140842	-0.113221
GWAS17140844	0.794867
GWAS17140855	0.168077
GWAS17140870	0.771528
GWAS17140886	0.357205
GWAS17140915	0.0858729
GWAS17140922	0.117477
GWAS17140925	0.211735
GWAS17140933	0.526494
GWAS17140934	0.0408168
GWAS17140937	0.381003
GWAS17140939	0.117477
GWAS17140941	0.147979
GWAS17140957	0.771986
GWAS17140958	0.860447
GWAS17140961	0.399703
GWAS17140963	-0.0949903
GWAS17140965	0.633655
GWAS17140996	-0.40153
GWAS17140997	0.381495
GWAS17140999	0.647979
GWAS17141002	-0.0705035
GWAS17141006	0.0777714
GWAS17141014	0.250981
GWAS17141015	-0.387349
GWAS17141021	-0.301682
GWAS17141022	0.0687542
GWAS17141023	0.433198
GWAS17141025	0.0759159
GWAS17141026	-0.237479
GWAS17141028	-0.818778
GWAS17141029	-0.469576
GWAS17141035	-0.00445527
GWAS17141039	0.341036
GWAS17141046	-1.00792
GWAS17141081	0.685851
GWAS17141082	0.358038
GWAS17141104	1.08308
GWAS17141106	1.31357
GWAS17141107	0.300174
GWAS17141117	0.600174
GWAS17141120	0.745665
GWAS17141121	0.120731
GWAS17141129	0.216101
GWAS17141140	0.909867
GWAS17141148	0.303633
GWAS17141160	0.763449
GWAS17141168	0.291166
GWAS17141174	-0.748092
GWAS17141187	0.68586
GWAS17141189	0.350981
GWAS17141191	-0.189204
GWAS17141198	-0.0141402
GWAS17141298	0.338513
GWAS17141311	-0.754334
GWAS17141312	0.717957
GWAS17141313	0.823263
GWAS17141315	-0.00259992
GWAS17141319	-0.0309951
GWAS17141342	0.943143
GWAS17141349	0.546593
GWAS17141363	0.0643664
GWAS17141374	0.4706
GWAS17141383	-0.160559
GWAS17141396	0.445665
GWAS17141449	-0.0739541
GWAS17141481	0.257215
GWAS17141482	-0.0213017
GWAS17141603	-0.189205
GWAS17141613	0.0733829
GWAS17141615	0.133198
GWAS17141625	0.851899
GWAS17141629	0.112642
GWAS17141635	0.0107952
GWAS17141639	0.20549
GWAS17141641	-0.584576
GWAS17141645	-0.0328501
GWAS17141671	0.330425
GWAS17141672	0.242891
GWAS17141674	0.352826
GWAS17141675	1.09739
GWAS17141678	0.221658
GWAS17141683	0.972465
GWAS17141687	-0.26427
GWAS17141688	0.453755
GWAS17141694	0.0662313
GWAS17141758	0.866232
GWAS17141771	-0.428462
GWAS17141776	0.368754
GWAS17141779	0.184933
GWAS17141780	0.189311
GWAS17141783	0.00641709
GWAS17141784	0.736658
GWAS17141804	-1.03655
GWAS17141819	0.268077
GWAS17141825	0.183077
GWAS17141854	0.66252
GWAS17141878	0.837586
GWAS17142610	1.02369
GWAS17142625	1.22807
GWAS17142645	-0.604027
GWAS17142665	0.782578
GWAS17142670	-0.164769
GWAS17142689	0.663877
GWAS17142697	0.364805
GWAS17143010	0.604981
GWAS17143023	-0.135205
GWAS17143039	-0.164769
GWAS17143052	0.326465
GWAS17143062	0.428069
GWAS17143065	0.728069
GWAS17143066	0.11307
GWAS17143224	0.612392
GWAS17143253	0.174489
GWAS17143265	0.64011
GWAS17143270	0.589182
GWAS17143288	0.182578
GWAS17143503	0.039739
GWAS17143507	0.242392
GWAS17143508	0.528997
GWAS17143509	-0.994769
GWAS17143510	-0.312116
GWAS17143517	0.207086
GWAS17143529	0.362949
GWAS17143536	1.02462
GWAS17143540	-0.0251404
GWAS17143559	0.750481
GWAS17144021	-0.561068
GWAS17144022	-0.137051
GWAS17144042	0.34332
GWAS17144078	-0.552979
GWAS17144091	-0.368229
GWAS17144093	0.109368
GWAS17144096	-0.284398
GWAS17144097	-0.178164
GWAS17144297	1.04332
GWAS17144326	0.371957
GWAS17144352	-0.375817
GWAS17144634	0.393135
GWAS17144640	0.0641176
GWAS17144642	0.509359
GWAS17144669	0.148997
GWAS17144911	-0.0245841
GWAS17144965	-0.273044
GWAS17144966	-0.014769
GWAS17144971	-0.0524874
GWAS17144988	0.503506
GWAS17144993	0.953747
GWAS17144998	0.355231
GWAS17144999	1.14788
GWAS17145703	0.0567059
GWAS17145744	0.634554
GWAS17145766	0.271038
GWAS17145771	0.53178
GWAS17145773	0.95141
GWAS17146002	-0.0619854
GWAS17146004	0.662021
GWAS17146011	-0.828962
GWAS17146013	0.529925
GWAS17146018	0.378199
GWAS17146035	-0.687979
GWAS17146038	1.00406
GWAS17146041	0.171038
GWAS17146045	-0.341429
GWAS17146054	-0.955753
GWAS17146076	-0.076309
GWAS17146080	0.168255
GWAS17146419	-0.109704
GWAS17146422	-0.746745
GWAS17146428	-0.304027
GWAS17146453	-0.0117453
GWAS17146457	-0.0504461
GWAS17146458	-0.247422
GWAS17146464	-0.25193
GWAS17146476	-0.129648
GWAS17146486	0.881464
GWAS17146487	0.568625
GWAS17146488	0.636901
GWAS17146499	0.156716
GWAS17146713	-0.446504
GWAS17146720	0.282392
GWAS17146723	-0.0742131
GWAS17146743	-0.467301
GWAS17146745	0.622763
GWAS17146756	-0.251931
GWAS17146767	-0.336494
GWAS17146769	-0.667302
GWAS17146770	0.41011
GWAS17146771	-0.0272367
GWAS17147016	-0.36772
GWAS17147025	-0.0926646
GWAS17147073	-0.400745
GWAS17147076	-0.655253
GWAS17147469	-0.863284
GWAS17147507	0.554933
GWAS17147540	0.0138195
GWAS17147543	0.390239
GWAS17147560	-0.171858
GWAS17147583	0.387956
GWAS17147667	-0.344213
GWAS17147682	0.482578
GWAS17147683	0.0731343
GWAS17147738	0.216472
GWAS17147746	0.0066584
GWAS17147771	0.410981
GWAS17147800	0.10894
GWAS17147806	0.333198
GWAS17147817	0.731352
GWAS17147843	0.160916
GWAS17147861	0.135981
GWAS17148003	-0.3626
GWAS17148028	0.383263
GWAS17148036	0.0415376
GWAS17148111	0.0825778
GWAS17148177	0.529867
GWAS17148180	-0.300075
GWAS17148185	-0.710818
GWAS17148190	0.106956
GWAS17148249	0.2824
GWAS17148282	-0.381803
GWAS17148287	-0.403407
GWAS17148290	-1.04371
GWAS17148293	-0.22902
GWAS17148556	0.126344
GWAS17148564	0.899609
GWAS17148584	0.493691
GWAS17148589	-0.214769
GWAS17148735	2.01122
GWAS17148748	0.199675
GWAS17148754	0.544052
GWAS17148770	-0.153536
GWAS17148778	0.282578
GWAS17148779	0.568254
GWAS17148785	1.69067
GWAS17148792	0.269674
GWAS17148794	-0.0121164
GWAS17148799	0.824619
GWAS17148802	0.444248
GWAS17148819	-0.108405
GWAS17148823	-0.00840525
GWAS17148828	0.30499
GWAS17148834	0.717458
GWAS17148838	0.138014
GWAS17148839	-0.177793
GWAS17148841	0.464804
GWAS17148845	-0.89501
GWAS17148871	-0.535196
GWAS17148873	-0.548591
GWAS17148889	0.837086
GWAS17148896	0.484433
GWAS17148900	0.70499
GWAS17148920	0.196901
GWAS17148939	-0.58693
GWAS17148971	-0.377237
GWAS17148988	0.23178
GWAS17148994	0.00406204
GWAS17149019	0.0514089
GWAS17149036	0.218385
GWAS17149040	0.0969009
GWAS17149041	0.510296
GWAS17149046	0.211223
GWAS17149047	0.178199
GWAS17149050	-0.136124
GWAS17149057	0.424619
GWAS17149060	-0.175381
GWAS17149061	0.550481
GWAS17149062	0.34332
GWAS17149068	-0.14143
GWAS17149069	1.29159
GWAS17149078	0.124619
GWAS17149080	0.770111
GWAS17149097	1.10406
GWAS17149104	-0.142357
GWAS17149106	0.55141
GWAS17149108	0.277272
GWAS17149112	0.971039
GWAS17149121	0.410295
GWAS17149131	-0.402172
GWAS17149133	-0.109333
GWAS17149136	0.304062
GWAS17149145	0.795973
GWAS17149148	0.983506
GWAS17149150	-0.0772365
GWAS17149152	1.09504
GWAS17149153	0.250481
GWAS17149154	-0.461986
GWAS17149156	0.658571
GWAS17149157	0.483505
GWAS17149160	0.0481996
GWAS17149162	-0.0250102
GWAS17149163	0.0106669
GWAS17149164	0.290667
GWAS17149178	0.542392
GWAS17149192	0.221836
GWAS17149194	-0.328962
GWAS17149198	0.494063
GWAS17149214	0.275417
GWAS17149216	0.98165
GWAS17149221	-0.105883
GWAS17149225	-0.0989065
GWAS17149308	0.557643
GWAS17149326	0.232392
GWAS17149330	0.270111
GWAS17149331	-0.165196
GWAS17149362	0.969183
GWAS17149365	0.255787
GWAS17149367	0.180045
GWAS17149368	0.256716
GWAS17149372	0.062949
GWAS17149375	0.821836
GWAS17149384	-0.0687764
GWAS17149387	-0.125382
GWAS17149419	0.116473
GWAS17149480	0.0709811
GWAS17149555	0.400423
GWAS17149560	-0.143343
GWAS17149584	0.613569
GWAS17149608	-0.210697
GWAS17149638	0.07474
GWAS17149652	-0.0597689
GWAS17149664	-0.252051
GWAS17149667	-0.163842
GWAS17149684	0.502578
GWAS17149821	0.0675782
GWAS17149838	0.185351
GWAS17149839	0.630852
GWAS17149846	-0.3218
GWAS17149909	1.05375
GWAS17149954	0.38586
GWAS17149958	-0.168649
GWAS17149963	-0.27927
GWAS17149967	0.315424
GWAS17150012	0.729925
GWAS17150064	0.963877
GWAS17150070	-0.296866
GWAS17150077	0.189739
GWAS17150111	0.378142
GWAS17150300	-0.287608
GWAS17150317	-0.415995
GWAS17150318	-0.462414
GWAS17150319	-0.378342
GWAS17150324	0.745665
GWAS17150326	-0.481124
GWAS17150327	0.172456
GWAS17150332	-0.441857
GWAS17150335	-0.101672
GWAS17150337	0.137585
GWAS17150341	-0.130318
GWAS17150343	-0.426617
GWAS17150348	0.20894
GWAS17150349	0.312641
GWAS17150353	0.269682
GWAS17150356	0.476843
GWAS17150358	0.710795
GWAS17150364	0.242892
GWAS17150372	-0.327535
GWAS17150375	0.138514
GWAS17150379	-1.00167
GWAS17150397	-0.418527
GWAS17150402	0.0500529
GWAS17150426	0.144561
GWAS17150464	-0.52939
GWAS17150526	1.28165
GWAS17150596	0.356715
GWAS17150601	-0.919147
GWAS17150608	-0.296865
GWAS17150620	0.324609
GWAS17150624	0.638014
GWAS17150626	0.744248
GWAS17150630	0.263877
GWAS17150631	-0.149519
GWAS17150632	0.34332
GWAS17150634	-0.161986
GWAS17150638	0.524619
GWAS17150642	0.929924
GWAS17150649	0.585361
GWAS17150651	0.336158
GWAS17150664	0.897828
GWAS17150681	-0.100326
GWAS17150693	0.415602
GWAS17150701	0.72499
GWAS17150704	-0.103099
GWAS17150737	-0.409333
GWAS17150740	0.204062
GWAS17150751	-0.01335
GWAS17150756	0.022763
GWAS17150769	-0.235196
GWAS17150782	0.570666
GWAS17150785	0.807087
GWAS17150787	0.307643
GWAS17150792	-0.560818
GWAS17150794	-0.225817
GWAS17150795	0.30653
GWAS17150797	0.121038
GWAS17150814	1.43986
GWAS17150838	1.12369
GWAS17150850	0.14332
GWAS17150855	0.342392
GWAS17150864	-0.282543
GWAS17150893	0.423691
GWAS17150932	0.316352
GWAS17150962	0.80844
GWAS17151004	-0.758277
GWAS17151008	0.117957
GWAS17151040	0.55227
GWAS17151090	0.0143757
GWAS17151091	0.250174
GWAS17151095	0.0375856
GWAS17151097	0.0643755
GWAS17151098	0.297215
GWAS17151122	0.723134
GWAS17151180	0.389553
GWAS17151201	1.54955
GWAS17151203	0.991595
GWAS17151205	0.937086
GWAS17151222	0.223691
GWAS17151224	0.549554
GWAS17151225	0.878199
GWAS17151226	0.432021
GWAS17151232	0.421835
GWAS17151233	0.0906672
GWAS17151234	1.27634
GWAS17151240	1.1782
GWAS17151248	-0.235196
GWAS17151254	-0.581614
GWAS17151255	0.270111
GWAS17151257	-0.66822
GWAS17151267	-0.202171
GWAS17151278	1.0648
GWAS17151290	-0.14143
GWAS17151292	-0.0950097
GWAS17151299	0.745176
GWAS17151326	-0.204954
GWAS17151334	0.129925
GWAS17151361	-0.565697
GWAS17151384	-0.0442125
GWAS17151430	-0.814518
GWAS17151433	-0.0519308
GWAS17151447	0.820046
GWAS17151453	0.389739
GWAS17151461	0.146094
GWAS17151468	0.461594
GWAS17151469	0.387457
GWAS17151470	0.265175
GWAS17151472	0.0842384
[truncated: 734 more rows]
